# Supplementary material for: Technological Interventions for Medication Adherence in Adult Mental Health and Substance Use Disorders: A Systematic Review
Source: JMIR Ment Health. 2019 Mar 12;6(3):e12493. doi: 10.2196/12493 (PMC6434404; doi:10.2196/12493)
Supplement: Multimedia Appendix 2 [file mental_v6i3e12493_app2.xlsx]

## Sheet: Sheet1
Author	Year	Title	Reference in Paper	Total sample size	Completed	Study Type (1 = RCT, 2 = non-RCT study, 3 = survey preferences/focus group)	Disorder context (General classification)	Medication	Population Notes	A1-8 (any Adherence Measurement)	A.1 (Patient Self-Report)	A.2 (Care Network Report)	A.3.1.1 (Direct visualization, human, synchronous, in person)	A.3.1.2 (Direct visualization, human, synchronous, remote)	A.3.2 (Human, asynchronous)	A.3.3 (Fully Automated)	A.4 (Biological Sampling)	A.4.1 (Biological Sampling, Serum/Plasma)	A.4.2 (Biological Sampling, Urine)	A.4.3 (Biological Sampling, Breath)	A.4.4 (Biological Sampling, Oral Fluid)	A.4.5 (Biological Sampling, Hair)	A.4.6 (Biological Sampling, Skin)	A.5 (Smart Pill Container)	A.6 (Smart / Digital Pill)	A.7 (Pill Count)	A.8 (Drug Utilization Measures)	A1-8 (Adherence Measurement) notes	A.9 (Collection of Related Data)	A.9 Modality Notes	A.9 (Collection of Related Data) Notes	B.1 (Adherence Reminders)	B.1 (Adherence Reminders) Modality	B.1 (Adherence Reminders) Notes	B.2 (Supportive Messages)	B.2 (Supportive Messages) Notes	B.3.1 (Social Network Intervention, Engage Existing Networks)	B.3.2 (Social Network Intervention, Build New Networks)	B.3.3 (Social Network Intervention, Relational Agent)	B.3 (Social Network Interventions) Notes	B.4 (Facilitating Care Team Contact)	B.4 (Facilitating Care Team Contact) Notes	B.5.1 (Data Feedback, To Patient)	B.5.1 (Data Feedback, To Patient) Notes	B.5.2 (Data Feedback, To Clinician)	B.5.2 (Data Feedback, To Clinician) Notes	B.6 (Passive Education)	B.6.1 (Passive Education, About Disorder)	B.6.2 (Passive Education, About Medication)
Mall	2013	Using a treatment partner and text messaging to improve adherence to psychotropic medication: a qualitative formative study of service users and caregivers in Cape Town, South Africa.	36	?	1	3	Schizophrenia spectrum / bipolar disorder	antipsychotic	"Mental health service users (MHSU) who were admitted to Valkenberg with a diagnosis of schizophrenia, bipolar mood disorder and schizoaffective disorder were included in the sample. We conducted 4 focus group discussions of six to eight participants each. The first FGD consisted of caregivers (all of whom were mothers of patients with mental illness), the second of mental health service users (M…	0	0	0	0	0	0	0	0	0	0	0	0	0	0	0	0	0	0		0			1	SMS (sent by treatment partner)	"In particular, there was overwhelming support for SMS text messaging as a reminder to take medication or attend follow up visits, based on accessibility and every day use of cell phones: "sms's will help yes, because you do get the message on your phone" (female MHSU outpatient) "the whole thing with medication and treatment at an out patients or any doctor, is to get it into your routine and re…	0		1	0	0	"the treatment partner should ask if the patient is taking their medication) and are they having any problems with it? (they must ask) are you coping, in society, in your marriage. .. (female MHSU inpatient 4) ... (a visit to) see if you're all right, how's your, how is your health doing, are you taking your medication, did you go and fetch your pills, what does the doctor say, you know making, m…	0		0		0		0	0	0
Krebs	2015	Formative Evaluation of a Text Messaging Intervention to Promote Varenicline Adherence Among Tobacco-Dependent Persons with HIV	37	29	1	3	Substance use, tobacco	varenicline	"Those who agreed to participate and met inclusion criteria (tobacco use in the past 30 days and a diagnosis of HIV- AIDS) were scheduled for one of four focus groups"	0	0	0	0	0	0	0	0	0	0	0	0	0	0	0	0	0	0		0			1	SMS	"Messages created by our study team were based on IMB constructs, including motivation, social support, and expectancies, and included basic medication reminders. "	1	"Messages created by our study team were based on IMB constructs, including motivation, social support, and expectancies, and included basic medication reminders. "	0	0	0		0		0		0		0	0	0
Welsh	2016	Acceptability of the use of cellular telephone and computer pictures/video for "pill counts" in buprenorphine maintenance treatment.	38	80	1	3	Substance use, opioids	buprenorphine	"Patients prescribed buprenorphine/naloxone"	1	0	0	0	0	1	0	0	0	0	0	0	0	0	0	0	0	0	"All patients said that they would be willing to periodically use the video or camera on their phone or computer to have buprenorphine/naloxone pills or film counted as long as the communication was protected from electronic tampering."	0			0			0		0	0	0		0		0		0		0	0	0
Tofighi	2016	Text message content preferences to improve buprenorphine maintenance treatment in primary care	39	97	1	3	Substance use, opioids	buprenorphine	"97 patients enrolled in a safety net office-based buprenorphine treatment program"	0	0	0	0	0	0	0	0	0	0	0	0	0	0	0	0	0	0		0			1	SMS	" This study assessed the acceptability and preferences for a tailored text message intervention in support of core office-based buprenorphine treatment medical management components (e.g., treatment adherence, encouraging abstinence, 12-step group participation, motivational interviewing, and patient-provider communication as needed)."	1	"Respondents also expressed interest in text message content enhancing self-efficacy"	0	0	0		1	" Respondents also expressed interest in ... frequent provider communication to facilitate unobserved "home" induction with buprenorphine"	0		0		0	0	0
Peters-Strickland	2018	Human factors evaluation of a novel digital health feedback system in psychiatry	40	129 (across first 6) + 35 (validation study)	1	2	Schizophrenia spectrum / bipolar disorder / major depression	aripiprazole	" validation study enrolled 35 stable, mildly to moderately ill patients diagnosed with SMI (schizophrenia, n=11; bipolar I disorder, n=12; MDD, n=12)"	1	1	0	0	0	0	0	0	0	0	0	0	0	0	0	1	0	0	see other DMS papers	1	app	see other DMS papers	0			0		0	0	0		0		1	see other DMS papers	1	see other DMS papers	0	0	0
Shafner	2016	Using artificial intelligence on mobile devices to measure and maximize medication adherence in CNS trials	41	324	1	1	Schizophrenia AND ADHD	Unspecified / unclear	"this study collected data from three CNS trials conducted between 2012 and 2016 in subjects with schizophrenia and ADHD. "	1	0	0	0	0	0	1	0	0	0	0	0	0	0	0	0	0	0	"subjects were monitored using the AI platform (50.6%); subjects were assigned a device with the AI application downloaded or downloaded the AI application onto their personal device. Subjects were asked to use the application for each dosing administration." Further research on AICure reveals it to be a computer vision program which works through facial recognition and medication identification.…	0			0			0		0	0	0		0		0		0		0	0	0
Lauder	2017	Progressing MoodSwings. The upgrade and evaluation of MoodSwings 2.0: An online intervention for bipolar disorder	42	304	2	1	Bipolar disorder	all bipolar medications	"Inclusion criteria: Meeting SCID criteria for BD I, II or NOS Aged between 21 - 65 An absence of active suicidality, acute psychosis or mania at screening assessment. Those who fail this screening are eligible once symptoms are no longer acute Have received care (either routine or otherwise) for BD twice within the past 12 months Can read and speak English Access to emergency care Willing to pro…	1	1	0	0	0	0	0	0	0	0	0	0	0	0	0	0	0	0	From 2012 intervention development paper: "The mood monitor also allows for recording of number of hours slept, and whether medication has been taken as prescribed."	1	web site	From 2012 intervention development paper: ". Mood monitoring, including monitoring of depression, elevated mood, anxiety and irritability. Journal entries help link triggers and stressors with changes in mood and are visible on the mood monitor as scroll-overs on any of the data points. The mood monitor also allows for recording of number of hours slept, and whether medication has been taken as p…	0			0		0	1	0	"The MoodSwings program includes a moderated asynchronous discussion board for participants to communicate and share experiences via small groups with others enrolled in the program. The posts are moderated in that they are reviewed by a researcher prior to being posted to ensure that no distressing or inappropriate material is posted onto the board, but there is no active moderator presence on t…	1	"Internal messaging system within the program enables secure and confidential comunication between researchers and participants."	1	"Mood Symptom Tracking (online)"	1	"Another monitoring improvement in MoodSwings 2.0 is the red flag alert system, which is used to monitor participant safety throughout the trial. ... Scores above a validated cut-off on the self-report mood-related measures generate a Red Flag, sending an automated internal email with instructions to the participant to contact his or her health care provider. Most of these alerts are consequent u…	1	1	1
Hammonds	2015	Adherence to antidepressant medications: a randomized controlled trial of medication reminding in college students.	43	57	1	1	Depression	antidepressant	"Inclusion criteria included English-speaking participants between the ages of 18 and 30 years who were prescribed an antidepressant by a physician and had an Android or iPhone smartphone. Participants were excluded if they had known cognitive impairment due to traumatic brain injury, stroke, or other condition that rendered them unable to read and comprehend informed consent or the survey materi…	1	1	0	0	0	0	0	0	0	0	0	0	0	0	0	0	0	0	"Participants were required to use the medication reminder app to indicate when they had taken their medication by responding to the message received."	0			1	smartphone app	"For those randomized to the treatment group, the research assistant downloaded a medication reminder app to the participant’s smartphone and entered the prescribed information regarding dosing. Participants in the treatment group were then instructed on the use of the reminder app and demonstrated an understanding of the app’s functions"	0		0	0	0		0		0		0		0	0	0
Faurholt-Jepsen	2014	Daily electronic monitoring of subjective and objective measures of illness activity in bipolar disorder using smartphones--the MONARCA II trial protocol: a randomized controlled single-blind parallel-group trial	44	N/A (incomplete)	0	1	Bipolar disorder	Unspecified / unclear	"Inclusion criteria: All patients between the age of 18 to 75 years with a bipolar disorder diagnosis according to ICD-10 using Schedules for Clinical assessments in Neuropsychiatry (SCAN) [37] who have been treated and discharged from The Copenhagen Clinic for Affective Disorder, Denmark from the period 2004 to January 2016 are invited to participate in the MONARCA II trial. Exclusion criteria: …	1	1	0	0	0	0	0	0	0	0	0	0	0	0	0	0	0	0	Self-report via monsenso app: "The following subjective (self-monitored) measures of illness activity are available for daily evaluation: ... medicine intake (taken as prescribed/ taken with changes (if changes, the patients are asked to specify these)/not taken) ... "	1	smartphone app (monsenso)	Intervention group: "The following subjective (self-monitored) measures of illness activity are available for daily evaluation: mood (scored from depressive to manic on a scale from ?3, ?2, ?1, ?0.5, 0, +0.5, +1, +2, +3), sleep duration (number of hours slept per night, measured in half-hour intervals), medicine intake (taken as prescribed/ taken with changes (if changes, the patients are asked t…	0			0		0	0	0		0		1	"The feedback loop integrates both subjective and automatically generated behavioural data on measures of illness activity in a flexible and adjustable model (a learning system) resulting in prediction analyses of the collected data providing messages for both the patients and the MONARCA II study nurse such as: "you should contact the MONARCA II study nurse"."	1	"Patients allocated to the intervention group of the MONARCA II trial have the Monsenso application installed on a smartphone, and this automatically transfers the self-monitored subjective measures and for some smartphones also the automatically generated behavioural data on measures of illness activity (Flow diagram in Figure 1) to servers at the hospital through secure connections (I-suite num…	0	0	0
Robertson	2006	Using the Internet to enhance the treatment of depression	45	144	1	2	Depression	antidepressant	"Inclusion criteria were as follows: 1. Currently receiving treatment for depression under the care of a mental health professional; 2. Previously or currently satisfying the diagnostic criteria for a major depressive episode; 3. Access to a computer and the Internet; 4. Willing to use the Internet as part of treatment; 5. Willing to provide informed consent; 6. Sufficient cognitive functioning a…	1	1	0	0	0	0	0	0	0	0	0	0	0	0	0	0	0	0	"Each time patients log on, they are asked whether they have taken their medication as directed"	1	web site	"In each [of the 12 online sessions], patients complete online progress monitoring questionnaires and receive feedback on their results. Clinicians could see ... names of patients who had severe depressive symptomatology, severe functional impairement, or self-reported medication changes ..."	1	e-mail, case management system	"Adherence reminders to complete RecoveryRoad sessions and to take medication"	0		0	0	0		1	"Clinicians also had access to a secure econsultation system, which they could use to respond to patients' enquiries"	1	"Patients complete online progress monitoring questionnaires and receive feedback on their results"	1	"Clinicians could access patients' progress monitoring outcomes and e-health records [online]"	1	1	1
Lauritsen	2017	Usability, Acceptability, and Adherence to an Electronic Self-Monitoring System in Patients With Major Depression Discharged From Inpatient Wards.	46	45	1	2	Depression	antidepressant	"Inclusion criteria included: major depression as defined in the Diagnostic and Statistical Manual of Mental Disorders 4thedition, and age >18 years. Exclusion criteria included: suicidality (corresponding to a score of 2 or above on the Hamilton depression rating scale [HAM-D17] item 3, or if the investigators were unable to assess the degree of suicidality), abuse of alcohol or other substances…	1	1	0	0	0	0	0	0	0	0	0	0	0	0	0	0	0	0	"In this four-week period patients used the Daybuilder system to self-monitor mood, sleep, activity, and medication adherence on a daily basis. The system displayed a graphical representation of the data that was simultaneously displayed to patients and clinicians. ... All entries into the Daybuilder system were done through the computer (personal computer or Mac), except mood values which could …	1	web site	"Patients were instructed on how to use Daybuilder, and how to enter the following variables on all days of the four-week study period: sleep-onset, sleep-offset, number of awakenings at night, quality of sleep, naps (time and duration), mood (morning and evening), activity (number of minutes outside the psychiatric ward, or when discharged as minutes outside their home as an estimate of activity…	0		reminders to use system, no reminders to take meds	0		0	0	0		0		1	"The system displayed a graphical representation of the data that was simultaneously displayed to patients and clinicians"	1	"The system displayed a graphical representation of the data that was simultaneously displayed to patients and clinicians"	0	0	0
Lauder	2014	A randomized head to head trial of MoodSwings.net.au: An internet based self-help program for bipolar disorder	47	156	1	1	Bipolar disorder	all bipolar medications	"Persons aged 18-65 years with a diagnosis of bipolar disorder type I or II, confirmed using DSM-IV-TR (American Psychiatric Association, 2000) criteria via telephone clinical interview, were included. Participants needed access to an internet-enabled computer. The ability to register for the program successfully indicated a level of reading competence; in addition, potential participants were as…	1	1	0	0	0	0	0	0	0	0	0	0	0	0	0	0	0	0	From 2012 intervention development paper: "The mood monitor also allows for recording of number of hours slept, and whether medication has been taken as prescribed."	1	web site	From 2012 intervention development paper: "Mood monitoring, including monitoring of depression, elevated mood, anxiety and irritability. Journal entries help link triggers and stressors with changes in mood and are visible on the mood monitor as scroll-overs on any of the data points. The mood monitor also allows for recording of number of hours slept, and whether medication has been taken as pre…	0			0		0	1	0	"The MoodSwings program includes a moderated asynchronous discussion board for participants to communicate and share experiences via small groups with others enrolled in the program. The posts are moderated in that they are reviewed by a researcher prior to being posted to ensure that no distressing or inappropriate material is posted onto the board, but there is no active moderator presence on t…	0		1	"Mood Symptom Tracking (online)"	0		1	1	1
Tully	2014	Using a novel mobile health application to monitor symptoms and functioning in an early psychosis program: Preliminary data on feasibility and acceptability	48	27	0	2	Schizophrenia spectrum / bipolar disorder	antipsychotic	"Early psychosis individuals were recruited from the UC Davis Early Detection and Preventive Treatment clinic"	1	1	0	0	0	0	0	0	0	0	0	0	0	0	0	0	0	0	"Mobile data includes: daily surveys assessing ... medication adherence"	1	mobile smartphone app	"Mobile data includes: daily surveys assessing mood, medication adherence, and social contact; weekly surveys assessing basic symptoms; and daily passive data (number of calls/texts, distance travelled). Mobile data were compared to monthly gold-standard assessments of symptoms (BPRS), medication adherence (MARS), insight and psychosocial functioning"	0			0		0	0	0		0		0		0		0	0	0
Stuart	2003	An interactive voice response system to enhance antidepressant medication compliance.	49	647	1	1	Depression	antidepressant	"over 18 years of age; able to read English; not currently taking an antidepressant medication; newly pre- scribed an antidepressant medication by their primary care provider; access to a touch-tone telephone; and willingness to participate in the study."	1	1	0	0	0	0	0	0	0	0	0	0	0	0	0	0	0	0	"For example, on each call the patient was asked if he or she was taking the medication prescribed by his or her provider. If the pa- tient answered “yes”by pressing the specified number on the phone, the voice responded “That’s great. Don’t forget to keep taking it” and the system went on to the next ques- tion. If, however, the patient answered “no,” the voice responded “I’m concerned that you …	0			0			1	"For example, on each call the patient was asked if he or she was taking the medication prescribed by his or her provider. If the pa- tient answered “yes”by pressing the specified number on the phone, the voice responded “That’s great. Don’t forget to keep taking it” and the system went on to the next ques- tion. ... Each call ended with a “Hopeful Thought for the Day.” Samples of these thoughts …	0	0	0		0		0		1	"The providers, therefore, received this information about their patients on a weekly basis."	0	0	0
Beebe	2014	A comparison of telephone and texting interventions for persons with schizophrenia spectrum disorders	50	30	1	1	Schizophrenia spectrum disorder	All medications ('psychiatric' and 'nonpsychiatric' analyzed separately)	"Inclusion criteria were: age between 21-68 years, receiving outpatient care at CMHC, chart diagnosis of schizophrenia (any subtype) or schizoaffective disorder using criteria described in Diagnostic and Statistical Manual for Mental Disorders(American Psychiatric Association, 2013), and English speaking. Exclusion criteria were: chart documentation of mental retardation or developmental delay, h…	1	1	0	0	0	0	0	0	0	0	0	0	0	0	0	0	0	0	"Weekly TIPS Call Topics: 1 Are you taking your medication as prescribed? Have you missed any doses at all? 2 Do you know when your next appointment is scheduled? 3 Have you had any (symptom) since we last talked? (Symptoms specific to each participant were collected at baseline.) 4 Have you had any cravings for alcohol or other drugs this week that you've found uncomfortable? 5 How have you been…	1	telephone vs. text messaging	"Weekly TIPS Call Topics: 1 Are you taking your medication as prescribed? Have you missed any doses at all? 2 Do you know when your next appointment is scheduled? 3 Have you had any (symptom) since we last talked? (Symptoms specific to each participant were collected at baseline.) 4 Have you had any cravings for alcohol or other drugs this week that you've found uncomfortable? 5 How have you been…	0			0		0	0	0		0		0		0		0	0	0
Rusche-Skolarus	2015	Interactive voice response-a novel approach to post-stroke depression monitoring	51	13	1	2	Depression	Unspecified	"Ischemic stroke patients and an informal caregiver, if available, were recruited during their stroke hospitalization or stroke follow up appointments from 12/2013-8/2014."	1	1	0	0	0	0	0	0	0	0	0	0	0	0	0	0	0	0	"weekly IVR calls monitoring depressive symptoms and medication adherence ..."	1	IVR	"weekly IVR calls monitoring depressive symptoms and medication adherence ..."	0			0		0	0	0		0		0		1	"Informal caregivers were given structured reports via email after each completed IVR call, and subjects' healthcare teams were alerted in the event of suicidal ideation or medication non-adherence"	1	0	0
Krzystanek	2015	Long term telemedicine study of compliance in paranoid schizophrenia.	52	158	1	2	Schizophrenia spectrum disorder	antipsychotic	" The group consisted of paranoid schizophrenia patients, diagnosed according to ICD-10. All the patients recruited to the study were in symptomatic remission (according to Andreasen 2005)."	1	1	0	0	0	0	0	0	0	0	0	0	0	0	0	0	0	0	"The second communication, that was appearing on the patient's smartphone was a question as to weather they took the drug. The patient confirmed the drug intake, ticking the appropriate box on the touch screen. The telemedicine system recorded every confirmation and according to that the compliance was counted as the percent of the doses confirmed in relation to the planned ones"	0			1	"telemedicine platform" (app?)	"Patients were reminded two times - the first time 1 hour before the planned drug intake and then right on the time of the intake"	0		0	0	0		0		0		0		0	0	0
Stentzel	2016	Tecla: a telephone- and text-message based telemedical concept for patients with severe mental health disorders--study protocol for a controlled, randomized, study	53	190 to be included based on power analysis	0	1	Schizophrenia spectrum / bipolar disorder	antipsychotic	"Patients are recruited from three psychiatric hospitals in the region shortly before their discharge. The inclusion criteria are met if the patient is at least 18 years old, has a medical diagnosis in the field of bipolar disorders (ICD-10 F31), schizoaffective disorders (ICD-10 F25) or any form of schizophrenia (ICD-10 F20). Patients with already scheduled inpatient treatments within the next 6…	1	1	0	0	0	0	0	0	0	0	0	0	0	0	0	0	0	0	Telephone call. Open conversation includes "a standardized assessment of the following aspects: ... Medication intake. Assessment of adherence (e.g. forgetting to take drugs, arbitrary changes in dose or skipping doses)."	1	phone call	"Each telephone call starts with a question about the health condition of the participants: How do you do feel today? What went well today or yesterday? Are there any problems' Afterwards the topics that were selected in the baseline interview are being discussed. These topics can be changed, if participants want to talk about other topics. After discussing the chosen topic, the participants shou…	0			1	"The weekly text messages take up global themes such as 'I wish a good start in the week.' Or individual messages such as 'You wanted to go to a choir practice. Did you go and how was it?' The participants can answer and the nurses will response if necessary or appropriate."	0	0	0		1	"Participants can send answers to the text messages or use this medium to contact the nurses."	0		1	"The assessment of suicidal tendencies consists of ... mak[ing] contact to relatives or treating physician"	0	0	0
Aschbrenner	2016	A Qualitative Study of Client-Clinician Text Exchanges in a Mobile Health Intervention for Individuals with Psychotic Disorders and Substance Use	54	17	1	2	Schizophrenia spectrum disorder + substance use	Unspecified / unclear	"Briefly, seventeen individuals with schizophrenia or schizoaffective disorder and past or present substance abuse were enrolled in a 12-week single-arm trial of a mobile phone text messaging intervention to provide remote medication monitoring and daily support. ... Individuals were enrolled if they were 18 years of age or older, owned a mobile device, and received psychotropic medications."	1	1	0	0	0	0	0	0	0	0	0	0	0	0	0	0	0	0	"A clinical social worker supervised by a clinical psychologist served as the mobile interventionist (i.e., clinician). The clinician sent daily text messages to participants' privately-owned mobile phones between 9 a.m. and 5 p.m. on weekdays to assess their medication adherence, symptom status, and functioning. ...The clinician started the daily text message exchange by first asking about the p…	1	SMS (with clinician)	"If no further follow-up was needed to support adherence, the clinician provided other illness management and wellness suggestions in response to participants' needs (e.g., "How did you sleep last night?") and goals (e.g., "Did you go to church yesterday. If so, how did it go striking up a conversation?")."	1	SMS (not automated)	"Depending on the participant's response, the clinician would ... [encourage] the participant to take their medication (e.g., "How about you take them now")"	1	"Depending on the participant’s response, the clinician would either follow-up by praising the participant for taking their medication (e.g., “Way to go! You’re awesome!”) ... Two weeks before the end of the trial period the clinician reminded participants that the intervention would conclude soon and focused text exchanges on post-trial self-management (e.g., “I enjoyed texting with you! I hope …	0	0	0		0	Participant can not initiate conversation, only respond	0		0		0	0	0
Granholm	2012	Mobile assessment and treatment for schizophrenia (MATS): A pilot trial of an interactive text-messaging intervention for medication adherence, socialization, and auditory hallucinations	55	55	1	2	Schizophrenia spectrum disorder	antipsychotic	No other eligibility criteria	1	1	0	0	0	0	0	0	0	0	0	0	0	0	0	0	0	0	"Three sets of 4 text messages (12 total) were sent to participants each day, Monday through Saturday, with each message set targeting 1 of the 3 intervention domains: medication adherence, socialization, or auditory hallucinations." First message for adherence domain: "Did you take your meds today?"	1	SMS	Questions in socialization and hallucinations domains included "How many people have you socizlied with outside the home?" "Have you been bothered by voices'" In medication adherence domain, the questions probe for adherence motivation e.g. "Do meds help you stay healthy?"	0			1	"Encouraging messages were provided after positive responses e.g. "Outstanding! Keep up that healthy thinking!""	0	0	0		0		0		0		0	0	0
Remington	2007	The use of electronic monitoring (MEMS) to evaluate antipsychotic compliance in outpatients with schizophrenia	56	52	1	2	Schizophrenia spectrum disorder	antipsychotic	"Inclusion criteria included the following: a) outpatient status, with no hospitalizations within 3 months; b) ages 18-55; c) diagnosis of schizophrenia or schizoaffective disorder, confirmed by Structured Clinical Interview for DSM-IV (SCID) (First et al., 1996); d) capacity to understand and communicate in English; e) ability to provide informed consent; and, f) treatment with a single oral ant…	1	1	1	0	0	0	0	0	0	0	0	0	0	0	1	0	1	0	"The primary outcome measure in this regard was MEMS, with the downloaded data used to establish if subjects opened their antipsychotic bottle the prescribed number of times daily, regardless of the time of bottle opening. In addition, clinicians were asked to estimate the individual's compliance, treating it as a dichotomous variable and using an 80% threshold (Haynes et al., 1979). At endpoint …	0			0			0		0	0	0		0		0		0		0	0	0
Yang	2012	Symptom severity and attitudes toward medication: Impacts on adherence in outpatients with schizophrenia	57	51	1	2	Schizophrenia spectrum disorder	antipsychotic	"Inclusion criteria were a diagnosis of schizophrenia as per the Diagnostic and Statistical Manual of Mental Disorders-Fourth Edition (DSM-IV), ability to provide written informed consent, age ranging from 20 to 65 years, current use of a single oral antipsychotic, and outpatient status with at least one hospitalization or emergency room visit within the previous two years and no hospitalizations…	1	1	1	0	0	0	0	0	0	0	0	0	0	0	1	0	1	0	MEMS vs. self-reports vs clinician rating scale vs. pill counts: "Fifty-one patients diagnosed with schizophrenia were monitored over an eight-week period. Medication adherence was assessed using the Medication Event Monitoring System (MEMS), which is a bottle cap with a microprocessor that records the occurrence and times of bottle opening, patient self-reports, a clinician rating scale, and pil…	0			0			0		0	0	0		0		0		0		0	0	0
Brain	2014	Twelve months of electronic monitoring (MEMS (R)) in the Swedish COAST-study: A comparison of methods for the measurement of adherence in schizophrenia	58	117	1	2	Schizophrenia spectrum disorder	antipsychotic	"Inclusion criteria were: outpatients age 18-65, prescription of unsupervised oral antipsychotics, and a diagnosis of schizophrenia or schizophrenia-like disorder according to the DSM-IV, with the exception of schizoaffective disorder due to frequent differential diagnostic difficulties separating the condition from bipolar disorder in the clinical setting. Exclusion criteria were: hospitalizatio…	1	1	1	0	0	0	0	1	1	0	0	0	0	0	1	0	1	0	"MEMS adherence was mathematically defined as the number of days which the patient took at least the prescribed dose/the number of dosing days. The possible range of this continuous measure is 0.00 to 1.00. A value of 1.00 is given for more than prescribed bottle openings. In cases with more than one bottle, the MEMS adherence measure for the bottle with the lowest adherence was used. Calculation…	0			0			0		0	0	0		0		0		0		0	0	0
Schaefer	2018	Subjective Versus Objective Measures of Medication Adherence in Adolescents/Young Adults with Attention-Deficit Hyperactivity Disorder.	59	54	1	2	ADHD	oral medications for ADHD	"Participants were 54 undergraduates at a large southeastern public university who were (1) diagnosed with attention-deficit hyperactivity disorder (ADHD) based on self-report, (2) living independently, and (3) taking a prescribed oral ADHD medication. Students with severe medical, psychiatric, or developmental comorbidities were excluded based on self-report (e.g., other medications and disorder…	1	1	0	0	0	0	0	0	0	0	0	0	0	0	1	0	1	0	"Participants rated how well they took their medication on average since their last assessment using a visual analog scale, ranging from 0 to 100 (i.e., 0 indicating “missed all doses” to 100 indicating “never missed a dose”).19 Because medication diversion is common on college campuses,14 we wanted to correct for this phenomenon so that participants sharing medication did not appear more adheren…	0			0			0		0	0	0		0		0		0		0	0	0
Byerly	2007	Validity of electronically monitored medication adherence and conventional adherence measures in schizophrenia	60	61	1	2	Schizophrenia spectrum disorder	antipsychotic	"Eligibility criteria included being at least 18 years old, having a DSM-IV diagnosis of schizophrenia or schizoaffective disorder as established by the Structured Clinical Interview for DSM-IV ( 8 ), and taking a single oral antipsychotic medication. Patients receiving a depot antipsychotic within one treatment cycle and those using a pillbox were excluded."	1	1	1	0	0	0	0	0	0	0	0	0	0	0	1	0	0	0	MEMS vs. prescriber, patient and research assistant ratings: "Electronic monitoring was performed with the medication event monitoring system, a medication vial cap that electronically records the date and time that a medication bottle is opened. All raters (including patients) were aware of the purpose of the monitoring cap, but they did not have access to cap-generated adherence results. If pat…	0			0			0		0	0	0		0		0		0		0	0	0
Byerly	2005	A comparison of electronic monitoring vs. clinician rating of antipsychotic adherence in outpatients with schizophrenia	61	25	1	2	Schizophrenia spectrum disorder	antipsychotic	"Study-eligible outpatients had to be at least 18 years of age, had to have a clinician rendered diagnosis of schizophrenia or schizoaffective disorder documented by a checklist of DSM-IV criteria, and had to be taking a single oral antipsychotic medication. A psychiatric hospitalization or psychiatric emergency room visit within the previous 2 years was also required. Those receiving a depot ant…	1	0	1	0	0	0	0	0	0	0	0	0	0	0	1	0	0	0	MEMS vs. clinician rating scale: "Clinician assessment of adherence was conducted by the Clinical Study Coordinator, a licensed mental health counselor with more than 20 years of clinical experience treating patients with psychotic disorders in a public health setting. Clinician assessment of adherence was conducted without knowledge of MEMS cap data (Kemp et al., 1996). Probing of adherence by t…	0			0			0		0	0	0		0		0		0		0	0	0
Acosta	2009	Evaluation of noncompliance in schizophrenia patients using electronic monitoring (MEMS) and its relationship to sociodemographic, clinical and psychopathological variables	62	74	1	2	Schizophrenia spectrum disorder	antipsychotic	"All patients in this study had been diagnosed with schizophrenia according to ICD-10 criteria, and all patients were at least 18 years old. Additionally, all patients in the MEMS group were medicated with a single oral antipsychotic."	1	1	1	0	0	0	0	0	0	0	0	0	0	0	1	0	0	0	MEMS, compared to self report, clinician report, and a relative's report: "At the MHU, each patient was provided with a MEMS device containing the appropriate amount antipsychotic medication prescribed for the study period, and the operation of the device was explained to each patient. Compliance was defined as consistency between the number of openings (regardless of the hour) and the prescribed…	0			0			0		0	0	0		0		0		0		0	0	0
Kane	2013	First experience with a wireless system incorporating physiologic assessments and direct confirmation of digital tablet ingestions in ambulatory patients with schizophrenia or bipolar disorder	63	28	1	2	Schizophrenia spectrum / bipolar disorder	antipsychotics or mood stabilizers	"Subjects who were identified for inclusion were willing to adhere to study procedures and provide informed consent; met DSM-IV3 criteria for bipolar disorder or schizophrenia; scored 3 or below on the Clinical Global Impression-Schizophrenia scale4; and were on a stable regimen of oral mood stabilizers or antipsychotic medication for at least 14 days, with no anticipation to change or titrate th…	1	0	0	1	0	0	0	0	0	0	0	0	0	0	0	1	0	0	"The DHFS consists of an ingestion sensor sized smaller than a sesame seed (1 mm x 1 mm) and made of materials in the food chain. For this initial study in a mental health population, the ingestion sensor was embedded in a placebo tablet. This digital tablet was formulated to allow ingestion-sensor separation after ingestion and activation by gastric fluid and electrolytes.2 Activation does not d…	1	mobile app	"In this study, subjects were provided with a mobile phone-based user interface to enter self-reported supplemental information that helped to contextualize the data, and health care providers were provided a secure web-based Provider Panel for viewing data across subjects and per subject." ... of note, does record sleep disruption, step count	0			0		0	0	0		0		1	"In this study, subjects were provided with a mobile phone–based user interface to enter self-reported supplemental information that helped to contextualize the data,"	1	"The Provider Panel is protected by login and password; once the login is authenticated, an overview of cohort data is presented (Figure 2). Providers are able to see all subjects currently using the DHFS and their corresponding data. The information shown on the overview screen is customizable; all data or a subset of data stored on the secured server can be displayed. Additionally, providers ca…	0	0	0
Bain	2017	Use of a Novel Artificial Intelligence Platform on Mobile Devices to Assess Dosing Compliance in a Phase 2 Clinical Trial in Subjects With Schizophrenia	64	75	1	2	Schizophrenia spectrum disorder	experimental α7 nicotinic receptor agonist (ABT-126)	"In the M10-855 study, a total of 431 adult subjects with schizophrenia (placebo, n=144; 25 mg ABT-126, n=66; 50 mg ABT-126, n=151; 75 mg ABT-126, n=70) were randomized and received at least 1 dose of study drug or placebo. Subjects remained on their baseline antipsychotic treatment regimen during the study. Ten of the 31 US sites participated in the AI substudy. A total of 75 subjects were enrol…	1	0	0	1	0	0	1	1	1	0	0	0	0	0	0	0	0	0	"Adherence was measured by review of returned study drug blister cards. ... In addition to the blister cards, subjects at these sites were asked to choose between the AI platform and mDOT as a further adherence measure. mDOT required study staff (or a third party) to observe and record study drug adherence at least 3 times per week. ... Using facial recognition and computer vision, software algor…	0			0			0		0	0	0		0		0		0		1	0	0
Schuman-Olivier	2018	MySafeRx: a mobile technology platform integrating motivational coaching, adherence monitoring, and electronic pill dispensing for enhancing buprenorphine/naloxone adherence during opioid use disorder treatment: a pilot study	65	12	1	2	Substance use, opioids	buprenorphine	"Those eligible were: (1) ages 18–39; (2) able to provide informed consent; (3) clinically diagnosed with opioid use disorder (DSM-5); (4) currently prescribed buprenorphine; (5) able to meet daily in a confidential place for scheduled videoconferencing; and (6) had an illicit positive opioid urine toxicology test in the past month or a missed urine toxicology with a self-report admission of past…	1	0	0	0	1	0	0	0	0	0	0	0	0	0	0	0	0	0	"The MedicaSafe 3000 (www.medicasafe.com; Fig. 1) is a secure electronic medication dispensing device that uses unique random codes to unlock and dispense medication. MedicaSafe provided dispensers for the study free of charge. The MySafeRx system is designed so that the MRC can release this code to the participant during the adherence monitoring video encounter. "	1	video conference	"After the session, the MRC completed a Daily Recovery Report through the Android application, documenting the participant’s medication adherence, reported substance use, daily recovery goals, and other relevant notes."	0			0		0	0	0		1	"(2) mobile text messaging, primarily including (a) programmed alerts which maintain and communicate contingency expectations from the underlying treatment program (e.g., “You missed your urine toxicology test this week. You are at risk of a medication hold in 48 h. Please complete the required testing and contact your doctor about next steps as soon as possible to prevent a medication hold.”) an…	0		1	"After the session, the MRC completed a Daily Recovery Report through the Android application, documenting the participant’s medication adherence, reported substance use, daily recovery goals, and other relevant notes. These reports were visible to other MRCs to allow collaborative team-based coaching and the clinicians who were clinically responsible for the participant’s treatment. Further, in …	0	0	0
DeWorsop	2016	Feasibility and success of cell-phone assisted remote observation of medication adherence (CAROMA) in clinical trials.	66	20	1	1	Substance use, cannabis	"Fatty Acid Amide Hydrolase inhibitor (FAAH-I) (PF-04457845)"	"The study sample included cannabis dependent subjects aged 18-55 years old who were using cannabis on a daily basis, did not abuse any other illicit substances, and had no history of a DSM-IV-TR Axis 1 disorder. Subject recruitment utilized radio, internet (Craigslist), and print and poster advertisements. Cannabis dependence was defined as: (1) ≥ 30 joints per month or the equivalent over the p…	1	0	0	0	1	0	0	0	1	0	0	0	0	0	0	0	1	0	"Subjects were asked to show the staff member the pill bottle over Skype, which utilized the iPhone camera, and were then observed removing the study medication from the bottle, placing the pill in their mouth and swallowing the pill with water or another beverage of their choice. Immediately after, subjects were asked to open their mouth and move their tongue around their mouth so staff could co…	0			0			0		0	0	0		0		0		0		0	0	0
Galloway	2011	A simple, novel method for assessing medication adherence: Capsule photographs taken with cellular telephones	67	20	1	2	Substance use, amphetamines	modafinil	"Twenty methamphetamine-dependent subjects participating in an 8-week clinical trial of modafinil "	1	0	0	0	0	1	0	0	0	0	0	0	0	0	1	0	1	0	MEMS, photos, and pill-counts compared. "Subjects were instructed to take their medication dose on awakening. They were instructed to open their bottle, remove a single capsule, and photograph each capsule in their palm just before taking it and then immediately e-mail the photograph to an account set up for this purpose. Each image contained a time stamp indicating when the medication was held i…	0			0			0		0	0	0		0		0		0		0	0	0
Gordon	2017	Lessons learned in the development and evaluation of RxCoach, an mHealth app to increase tobacco cessation medication adherence	68	10	1	2	Substance use, tobacco	varenicline	"To be enrolled in the study, eligible participants were required to complete an informed consent and baseline survey through a companion RxCoach website, and download the app. "	1	1	0	0	0	1	0	0	0	0	0	0	0	0	0	0	0	1	"The app provides tailored adherence feedback and medication tracking information to improve motivation. Based on users' responses. ... In the second phase of the study, we programmed a barcode scanner that could be used in a future study to provide a more object method of measuring compliance with the treatment regimen. In the feasibility trial, the participants were instructed to use the barcod…	1	app collects data	"The user is prompted to scan their medication to improve accuracy of adherence reporting and earn virtual awards. RxCoach collects information about side effects and other barriers to taking the medication from the user and provides personalized solutions to problems reported (Figure 6). "	1	app	"To address forgetfulness, the app provides the user with medication taking reminders, based on their dosing schedule ... "	1	"Motivational messages were used to provide positive feedback to the user. For example, the message would display the number of days that the user had been taking the medication."	0	0	0		1	"To facilitate communication between the user and their physician or pharmacist, the app requests that the user input the phone numbers for their prescribing physician and pharmacist, and displays a “one-touch,” direct connection (Fig. 7) based on user input. For example, if the user reports a serious side effect or multiple minor side effects, the app displays a message encouraging the user to p…	1	"For example, the message would display the number of days that the user had been taking the medication."	0		1	0	1
Oyama	2015	Using cellphone technology to monitor and increase dosing adherence	69	49	2	2	Substance use, amphetamines	Unspecified / unclear	"A current study conducted under the auspices of the NIDA Clinical Trials Network, the Accelerated Development of Additive Pharmacotherapy (ADAPT) trial" [on naltrexone + bupropion for methamphetamine use disorder]	1	0	0	0	0	1	0	0	0	0	0	0	0	0	0	0	0	0	"Participants are provided with smartphones to capture medication dosing in video format ..."	0			0 (abstract says phones also used to remind patients, but could not find additional information)			0		0	0	0		0		0		?		0	0	0
Sigmon	2015	Interim buprenorphine treatment: Leveraging technology to bridge waitlist delays	70	10	0	1	Substance use, opioids	buprenorphine	"opioid-dependent adults"	1	0	0	0	0	0	0	1	0	1	0	0	0	0	1	0	1	0	"... includes buprenorphine dispensed via a computerized device (Med-O-Wheel Secure, Finland), daily patient monitoring via an [IVR] phone system, IVR-issued random call-backs for urinalysis and pill counts ... "	?			0			0		0	0	0		0		0		0		1	1	0
Sigmon	2015	Bridging waitlist delays with interim buprenorphine treatment: Initial feasibility	71	10	1	2	Substance use, opioids	buprenorphine	"Opioid-dependent adults were recruited via flyers posted throughout the community and distributed to local opioid treatment providers. Eligible participants had to be ≥18 years old, in good health, meet DSM-V criteria for opioid use disorder, provide an opioid-positive urine specimen and be currently waitlisted with an opioid treatment program (OTP) or office-based buprenorphine provider. Those …	1	0	0	0	0	0	0	1	0	1	0	0	0	0	1	0	1	0	"At subsequent visits during Weeks 2-12, participants ingested that day's buprenorphine dose under nurse observation and received the remaining doses for the upcoming interval in the Med-O-Wheel. Each dose was secured in individually-locked compartments and available only during a predetermined 3-hour window each day. ... The IVR system contacted participants each evening to assess any opioids or…	1	IVR	"The IVR system contacted participants each evening to assess any opioids or other drug or alcohol use, as well as opioid-related craving or withdrawal symptoms. Instances of use, craving or withdrawal prompted additional detailed questions (e.g., type and amount used, severity of craving and withdrawal), as well as provision of information about ongoing support meetings taking place in the commu…	0			0		0	0	0		0		0		0		1	0	0
Kim	2015	Programmable "Semismart" Sensor: Relevance to Monitoring Antipsychotics	72	2	1	2	Schizophrenia spectrum disorder	clozapine	"Finally, we analyzed serum samples from two schizophrenia patients. One was an out-patient who was not receiving clozapine (CLZ-untreated). The other was an in-patient who was being treated with clozapine (CLZ-treated; 500 mg per day) "	1	0	0	0	0	0	0	1	1	0	0	0	0	0	0	0	0	0	carbon nanotubes + chitosan	0			0			0		0	0	0		0		0		0		0	0	0
Fletcher	2015	New technology to support abstinence from alcohol, predict relapse and reduce out-patient costs	73	12	1	2	Substance use, alcohol	Disulfiram	No other eligibility criteria	1	0	0	0	0	0	0	1	0	0	1	0	0	0	0	0	0	0	"Disulfiram produces volatile organic compounds (VOCs) during its metabolism. These VOCs are detectable on a sample of breath using a photo-ionisation device. By adding a fuel cell it is possible to produce a hand-held breathalyser that determines disulfiram compliance and monitors alcohol levels."	0			0			0		0	0	0		0		0		0		0	0	0
Carlsson	2015	Application of drug testing using exhaled breath for compliance monitoring of drug addicts in treatment	74	122	1	2	Substance use, opioids	Methadone, buprenorphine, recreational drugs	"Patients being in various outpatient treatment programs at the Dependence Clinic V„stmanland participated in the study. The patients were recruited from the clinic situated at V„ster†s Hospital. The number of patients was 122 with an age range of 18-65 y and of which 17% being females (no differentiation was made between males and females in this study). Twelve patients were on methadone mainten…	1	0	0	0	0	0	0	1	0	1	1	0	0	0	0	0	0	0	"For the collection of exhaled breath, a sampling procedure using a commercial device was employed (SensAbues AB, Huddinge, Sweden). Microparticles present in the exhaled breath were collected on a filter by letting the exhaled breath pass through a mouth piece that only allowed microparticles to pass through [7 Beck O, Stephanson N, Sandqvist S, Franck J. Detection of drugs of abuse in exhaled b…	0			0			0		0	0	0		0		0		0		0	0	0
Patteet	2016	Determination of Common Antipsychotics in Quantisal-Collected Oral Fluid by UHPLC-MS/MS: Method Validation and Applicability for Therapeutic Drug Monitoring	75	89	1	2	Schizophrenia spectrum disorder	antipsychotic	No other eligibility criteria	1	0	0	0	0	0	0	1	0	0	0	1	0	0	0	0	0	0	"an ultra-high performance liquid chromatography-tandem mass spectrometric method was validated. OF was obtained from psychiatric patients using a Quantisal collection device. OF to serum concentration ratios were determined, taking into account the exact volume of collected OF."	0			0			0		0	0	0		0		0		0		0	0	0
Guinan	2017	Porous silicon mass spectrometry as an alternative confirmatory assay for compliance testing of methadone.	76	13	1	2	Substance use, opioids	methadone	"Biological specimens were collected from thirteen adults aged between 18 and 59 years. Seven were currently undergoing methadone treatment for opioid dependence. The remaining six were non‐drug controls, having never consumed methadone in their lifetime."	1	0	0	0	0	0	0	1	1	1	0	1	0	0	0	0	0	0	surface-assisted laser desorption ionization mass spectrometry (pSi SALDI?MS) for compliance monitoring in oral fluid, blood, and urine	0			0			0		0	0	0		0		0		0		0	0	0
Gottardo	2012	Monitoring compliance to therapy during addiction treatments by means of hair analysis for drugs and drug metabolites using capillary zone electrophoresis coupled to time-of-flight mass spectrometry	77	5	1	2	Substance use, unspecified	antidepressants, antipsychotics	"Subjects were on purpose chosen with different addiction histories, different pharmacological treatments and different duration of the treatment, in order to build up a study group as heterogeneous as possible. "	1	0	0	0	0	0	0	1	0	0	0	0	1	0	0	0	0	0	"capillary zone electrophoresis coupled to time-of-flight mass spectrometry"	0			0			0		0	0	0		0		0		0		0	0	0
Larabi	2016	Naltrexone hair analysis as a tool to assess patient compliance in alcohol withdrawal treatment	78	1	1	2	Substance use, alcohol	naltrexone	"Two strands of hair from an a priori compliant patient treated with 100mg daily oral naltrexone (Revia) for at least 4 years were analyzed. "	1	0	0	0	0	0	0	1	0	0	0	0	1	0	0	0	0	0	hair analysis	0			0			0		0	0	0		0		0		0		0	0	0
Binz	2018	Chiral analysis of amphetamines in hair by liquid chromatography-tandem mass spectrometry: compliance-monitoring of attention deficit hyperactivity disorder (ADHD) patients under Elvanse (R) therapy and identification after controlled low-dose application	79	50	1	2	ADHD	amphetamines	"Hair samples of 16 suspected street amphetamine users, nine Elvanse® patients and 16 abstainers were analyzed for (S)-AMP and (R)-AMP. These subjects were recruited from routine cases that were examined within the assessment for driver's licence re-granting. Hair samples were collected from the posterior vertex region. ... Additionally, hair samples (n = 9) were obtained from a controlled study.…	1	0	0	0	0	0	0	1	0	0	0	0	1	0	0	0	0	0	"The goal of our study was the development and validation of a liquid chromatography–tandem mass spectrometry (LC–MS/MS) method employing chiral derivatization for the determination of ®- and (S)-amphetamine in hair. "	0			0			0		0	0	0		0		0		0		0	0	0
Leboulanger	2004	Lithium monitoring by reverse iontophoresis in vivo	80	24	1	2	Schizophrenia spectrum / bipolar disorder	lithium	"Thirty ambulatory patients diagnosed with bipolar or schizo-affective disorder entered the study. The patients were receiving chronic lithium therapy at doses of 12-36 mmol/day (sulfate or carbonate salt), for no fewer than 3 weeks. Their last dose of lithium was taken the day before the iontophoresis experiment between 1900 and 2100 in the evening. Of the original patients enrolled, data from s…	1	0	0	0	0	0	0	1	1	0	0	0	0	1	0	0	0	0	"Over a 2-h period, we extracted lithium and other cations across intact skin by application of an electric current (0.8 mA) and quantified the concentrations by ion chromatography. A blood sample provided comparative reference values for the drug and other electrolytes."	0			0			0		0	0	0		0		0		0		0	0	0
Kevin	2017	Urinary cannabinoid levels during nabiximols (Sativex)-medicated inpatient cannabis withdrawal	81	22	1	2	Substance use, cannabis	cannabis substitution	"Urine and blood samples were provided by 51 participants from a double-blind randomised clinical inpatient trial of nabiximols for cannabis withdrawal management (see Ref. [29]). Briefly, they were individuals aged 18-65 years who had a desire to reduce or halt cannabis use and had a history of cannabis withdrawal, but no current alcohol or other drug dependence except for nicotine or caffeine. …	1	0	0	0	0	0	0	1	1	1	0	0	0	0	0	0	0	0	Analysis of urine and plasma samples	0			0			0		0	0	0		0		0		0		0	0	0
Sutherland	2017	Managing Psychotropic Medications in Complex, Real-World Patients Using Comprehensive Therapeutic Drug Monitoring.	82	Unclear	1	2	Any psychiatric disorder	All psychotrophic medications	Unclear	1	0	0	0	0	0	0	1	1	0	0	0	0	0	0	0	0	0	"We have developed a laboratory-based test that quantitatively measures blood levels for several hundred drugs, including most psychotropic medications. The measurement is made in patients and aligned with the medical record, then the resulting information is presented as a report to aid in clinical decision making"	0			0			0		0	0	0		0		0		0		0	0	0
Dunn	2016	Comparison of methods to assess psychiatric medication adherence in methadone-maintained patients with co-occurring psychiatric disorder	83	153	1	2	Substance use, opioids + co-occurring psychiatric disorder	methadone	"To be eligible for the study, participants had to meet DSM-IV criteria for opioid dependence and federal criteria for MM, meet DSM-IV criteria for a current psychiatric diagnosis that was eligible for treatment within Marylands public mental health system, and to report an interest in receiving treatment for the psychiatric problem. Exclusion criteria were being pregnant, presence of an acute me…	1	1	0	0	0	0	0	0	0	0	0	0	0	0	1	0	0	0	"All participants who were prescribed a psychiatric medication were assigned two MEMS caps that were exchanged when participants returned one for downloading of the data. MEMS cap data were downloaded every 30-days, consistent with prescription refill periods. ... Self-reported adherence with prescriptions was collected every 30-days using the Morisky Medication Taking Adherence Scale "	0			0			0		0	0	0		0		0		0		0	0	0
Mooney	2007	Adding MEMS feedback to behavioral smoking cessation therapy increases compliance with bupropion: A replication and extension study	84	55	1	1	Substance use, tobacco	bupropion	" Women ages of 20-65, generally physically healthy, smoking a minimum of 10 cigarettes per day, and having no current DSM-IV Axis I disorders were eligible. Exclusion criteria included pregnancy/nursing or current treatment with bupropion or other smoking cessation medications."	1	0	0	0	0	0	0	0	0	0	0	0	0	0	1	0	0	0	"... 7 weeks of open-label treatment with bupropion SR (300 mg). All medication was dispensed in Medication Event Monitoring bottles (AARDEX Ltd., Union City, California), containing a computer chip that records the time when bottle openings occur (i.e., presumptive doses). Participants were instructed to take one (150 mg) pill per day for the first 3 days and two (150 mg) pills per day (8-12 h a…	0			0			0		0	0	0		0		1	"In the ET condition, weekly CBT sessions were increased in duration by 10 min, during which time the therapist presented the participant with MEMS-feedback in graphical form (see Fig. 1), reviewed and clarified the treatment regimen, and used a CBT approach to address three target areas."	0		1	0	0
Schmitz	2005	Medication compliance during a smoking cessation clinical trial: a brief intervention using MEMS feedback	85	97	1	1	Substance use, tobacco	bupropion	"To be included in the study, participants had to be English-speaking females between the ages of 30 and 70 who smoked a minimum of 10 cigarettes per day. Exclusion criteria included dependence on other substances; evidence of psychotic, depressive, or anxiety disorders; pregnancy or breastfeeding; and serious medical problems, including seizure disorder."	1	0	0	0	0	0	0	0	0	0	0	0	0	0	1	0	0	0	" All doses of medication were dispensed by the program nurse in Medication Event Monitoring Systems (MEMS) bottles (MEMS IV Monitors, AARDEX, Ltd.). Each bottle was fitted with a cap that contained the computer chip recording device. Digital display caps were not used in this study. At each weekly clinic visit, MEMS data were downloaded; bottles were then re-set by computer, refilled, and return…	0			0			0		0	0	0		0		1	"A randomly selected "feedback" group of participants was told about the recording device in the bottle cap and received weekly graphic feedback showing their pill-taking behavior with specific instructions for improving compliance."	0		0	0	0
Schneider	2003	Electronic monitoring of long-term use of the nicotine nasal spray and predictors of success in a smoking cessation program.	86	92	1	2	Substance use, tobacco	nicotine replacement	"To be eligible, subjects had to be regular daily smokers, be aged 18 years or older, smoke at least 15 cigarettes per day, have smoked for more than 5 years, and be highly motivated to stop smoking. Exclusion criteria were a history of myocardial infarction in the preceding 3 months, pregnancy or breast-feeding, and use of any form of smokeless tobacco or other nicotine replacement therapy."	1	0	0	0	0	0	0	0	0	0	0	0	0	0	1	0	0	0	"Nasal spray use was monitored by a microchip fixed on the spray unit ... [it] recorded the date and time of every actuation."	0			0			0		0	0	0		0		0		0		0	0	0
Stoner	2015	Randomized controlled trial of a mobile phone intervention for improving adherence to naltrexone for alcohol use disorders	87	76	1	1	Substance use, alcohol	naltrexone	"Participants (N = 76) were 21-55 years old. Inclusion criteria included a) average weekly consumption of ≥14 (women) or ≥21 (men) standard drinks over the past 3 months; b) ≥2 heavy drinking days (≥4 [women] or ≥5 [men] standard drinks) in a 30-day period within the prior 90 days; c) desired assistance to reduce or stop drinking alcohol; and d) willingness to take naltrexone. Individuals were ex…	1	1	0	0	0	0	0	0	0	0	0	0	0	0	1	0	0	0	"All participants received naltrexone (50 mg/day) with a medication event monitoring system (MEMS) and a prepaid smartphone, and received a daily text message querying medication side effects, alcohol use, and craving."	1	SMS, web site	From protocol paper: "Participants can also be asked to complete daily assessments of drinking behavior, such as number of standard drinks per day and urge to drink."	1	SMS	"Over time, the frequency of medication reminders was adapted according to self-reported adherence performance"	0		0	0	0		0		0		0		0	0	0
Cramer	2003	Medication compliance feedback and monitoring in a clinical trial: predictors and outcomes.	88	627	1	1	Substance use, alcohol	naltrexone	"Subjects were diagnosed as alcohol dependent by DSM-IV criteria [15] with no comorbid Axis I diagnosis requiring psychotropic medication, nor a comorbid substance abuse/dependence diagnosis. They were veterans, 18 years or older with recent drinking to intoxication (heavy drinking two times in at least 1 week in the 30 days before screening). All subjects were outpatients and sober by examinatio…	1	0	0	0	0	0	0	0	0	0	0	0	0	0	1	0	0	0	"All medications were dispensed in bottles with medication event monitoring (MEMS, AARDEX, Union City, CA) caps with a microprocessor that recorded openings as presumptive doses."	0			0			0		0	0	0		0		1	"Patients were trained to develop personal cues as dosing reminders. Monthly feedback sessions included review of compliance data and cues."	0		1	0	0
Feinn	2006	Measurement and prediction of medication compliance in problem drinkers	89	150	1	1	Substance use, alcohol	naltrexone	"Subjects were 150 problem drinkers participating in a pharmacotherapy trial. "	1	1	0	0	0	0	0	0	0	0	0	0	0	0	1	0	1	0	MEMS, daily diary, and pill count	0			0			0		0	0	0		0		0		0		0	0	0
Tacke	2009	A pilot study about the feasibility and cost-effectiveness of electronic compliance monitoring in substitution treatment with buprenorphine-naloxone combination	90	12	1	2	Substance use, opioids	buprenorphine / suboxone	"Naturalistic, 4-week pilot study in out patients. All our patients (N = 12) on buprenorphine-naloxone combination (Suboxone) "	1	0	0	0	0	0	0	0	0	0	0	0	0	0	1	0	0	0	"The PharmaDDSi ... consists of a cardboard box, into which blister-packed tablest can be inserted for exact registration of tablet remova. Data are registered by microchip inside the double-layer card board. The microchip is connected with 28 disrete external sensors. ... When the [package] is placed on a reader connected to a computer, the microchip communicates through wireless protocols and t…	1	PharmaDDSI	"... the four pushbuttons for feedback were encoded for transmitting the intensity of withdrawal symptoms at the time of dosing"	0			0		0	0	0		0		1	"Time cues were displayed and discussed with the patients during their weekly visits for supervised drug administration and counseling."	0		0	0	0
Mohr	2015	MedLink: A Mobile Intervention to Address Failure Points in the Treatment of Depression in General Medicine.	91	8	1	2	Depression	antidepressant	"Eight patients judged by their physicians to meet criteria for major depression and prescribed an antidepressant were enrolled. Seven (87.5%) patients were female, and they ranged in age from 22 to 62 (M=39.6)."	1	1	0	0	0	0	0	0	0	0	0	0	0	0	1	0	0	0	"Medication adherence is monitored using the Wisepill bottle, which emits a cellular signal when it is opened, allowing for near real-time acquisition of data regarding patient pill-taking activity. ... Objective adherence was measured by the number of detected Wisepill bottle openings. Subjective adherence (consistency of pill-taking) was measured using the self-report Patient Adherence Question…	1	app	"Each week the patient is notified to complete in-app assessments of depressive symptom severity using the Patient Health Questionaire-8 (PHQ-8) [19], a commonly used measure of depression, and the Frequency, Intensity and Burden of Side Effects (FIBSER) [20], to assess type and severity of side-effects. These assessments are released at the same time as the lesson to encourage their completion."	1	smartphone notification, blinking light on pill bottle	"The app launches an in-phone reminder pop-up and audio alert 10 minutes after the scheduled dose time. At the same time, the pill bottle launches a visual alert (blinking light). To avoid notification fatigue, a cellular signal is sent to the phone when our servers detect a pill bottle opening, which prevents the launching of the reminder notifications on the phone. If MedLink does not receive n…	0		0	0	0		0		1	Screenshot in figure 2 shows graphical feedback for participants	1	"Every 4 weeks, the MedLink system generates a physician report (see Figure 3) that includes information on depressive symptom severity, side effects, adherence rates, and a treatment recommendation based on treatment guidelines."	1	1	1
Sajatovic	2015	Symptom severity, self-reported adherence, and electronic pill monitoring in poorly adherent patients with bipolar disorder.	92	104	1	1	Bipolar disorder	mood stabilizer (lithium, anticonvulsant, antipsychotic)	"Study inclusion criteria were having either bipolar I disorder (BD-I) or bipolar II disorder (BD-II) as confirmed by the Structured Clinical Interview for DSM-IV Axis I Disorders (SCID) (29) BD for at least two years duration, treatment with at least one evidence-based medication to stabilize mood for at least six months, and ≥ 20% non-adherent with prescribed BD medication treatment (i.e., lith…	1	1	0	0	0	0	0	0	0	0	0	0	0	0	1	0	0	0	"Adherence was measured with both a self-reported instrument, the Tablets Routine Questionnaire (TRQ) and with technology-facilitated medication monitoring, the Medication Event Monitoring System"	0			0			0		0	0	0		0		0		0		0	0	0
Sajatovic	2015	A technology-enabled adherence enhancement system for people with bipolar disorder: Results from a feasibility and patient acceptance analysis	93	5	1	2	Bipolar disorder	Unspecified / unclear	"There were three male and two female participants, mean age 62 years (range 49-71 years), 4/5 (80%) Caucasian, and 4/5 (80%) single/divorced or widowed. Mean years of education was 13 years (range 12-14 years). The majority resided in private homes with other people. Most participants (4/5, 80%) were on a single medication for treatment of BD. On average, participants had BD for 21 years (range …	1	0	0	0	0	0	0	0	0	0	0	0	0	0	1	0	0	0	"A prototype electronic pill-cap sensor was developed for this project. Designed to be attached to standard medication bottles dispensed by commercial pharmacies, the specialized sensor has an embedded computer chip and a two-line LCD screen. When removed from its bottle, the sensor records the instance of the bottle opening and stores it in memory, thereby making it possible to track patients' p…	0			0			0		0	0	0		0		1	"To help patients monitor their dosing for a given day, the LCD screen displays the hours since the last cap opening, as well as the number of total openings in the last 24 hours."	1	"A detailed adherence record that includes the number of openings per day for the previous 8-day period is also stored in the memory chip in the form of a 'status code.' A 7-10 digit encrypted version of this status code is also displayed on the LCD screen. The encryption algorithm conceals the adherence data embedded in the status code by performing a logical XOR operation involving a rolling se…	1	1	1
Acosta	2013	Antipsychotic treatment dosing profile in patients with schizophrenia evaluated with electronic monitoring (MEMS).	94	74	1	2	Schizophrenia spectrum disorder	antipsychotic	"This study was conducted with a patient sample that was used and described in a previous study (Acosta et al., 2009). Briefly, the mentioned study included 102 patients consecutively attending our Community Mental Health Unit (May to December, 2006), diagnosed by the treating psychiatrist as having schizophrenia according to ICD-10 criteria, who were on oral, injectable or both antipsychotic tre…	1	0	0	0	0	0	0	0	0	0	0	0	0	0	1	0	0	0	"Thus, we defined adherence to oral antipsychotic treatment as a number of MEMS bottle-cap openings (independently of the time of the day) at least equal to that of the prescribed regime, recorded on at least 80% of the evaluation days. We also used a second definition, more restrictive, which additionally included a criterion by which openings should occur within a certain timeframe around presc…	0			0			0		0	0	0		0		0		0		0	0	0
Stip	2013	A randomized controlled trial with a Canadian electronic pill dispenser used to measure and improve medication adherence in patients with schizophrenia	95	64	1	1	Schizophrenia spectrum disorder	antipsychotic	"Participants with schizophrenia according to the fourth edition of Diagnostic and Statistical Manual of Mental Disorders IV (DSM-IV) criteria were recruited at the Institut universitaire en sant‚ mentale de Montr‚al between January 2008 and September 2010. "	1	1	0	0	0	0	0	0	0	0	0	0	0	0	1	0	0	0	"DoPill is an electronic dispenser with 28 compartments covered by a dynamic membrane which allows events detection. Each compartment can contain multiple pills. The patient's pharmacist is responsible for programming the device, doing the usual safety checks, and dispending the medication as prescribed. Visual and sound alarms alert the user when it's time to take medication and the compartment …	0			1	DoPill	"Visual and sound alarms alert the user when it's time to take medication and the compartment from which it must be taken. "	0		0	0	0		0		0		1	"... sensors record the time of opening and upload the data to a secure server on Internet which calculates an adherence ratio (pill taken/pills given), and where clinicians can consult the adherence in real time."	0	0	0
Velligan	2013	A randomized trial comparing in person and electronic interventions for improving adherence to oral medications in schizophrenia.	96	142	1	1	Schizophrenia spectrum disorder	antipsychotic	"Participants had a diagnosis of schizophrenia or schizoaffective disorder and were being seen at a community mental health center for medication follow-up."	1	0	0	0	0	0	0	0	0	0	0	0	0	0	1	0	1	0	" a smart pill container known as the Med-eMonitor™ (MM) capable of cueing the taking of medication, warning patients when they are taking the wrong medication, recording side effect complaints, and (through modem hookup to a secure Web site) promptly alerting treatment staff of failures to take medication as prescribed. ... We also examined pill counts conducted on monthly home visits. "	0			1	med eMonitor alarm	"MM treatment consists of an MM therapist programming prescribing information into the device, setting up the device in the home to fit into the patient’s routine (eg, set alarm to take medication about 30min after waking, place in a location where he/she is likely to hear the alarm, etc.),"	0		0	0	0		0		0		0		0	0	0
Fervaha	2012	Examining levels of antipsychotic adherence to better understand nonadherence in patients with schizophrenia	97	52	1	2	Schizophrenia spectrum disorder	antipsychotic	"Patients were a group of stabilized outpatients with a DSM-IV diagnosis of schizophrenia or schizoaffective disorder"	1	0	0	0	0	0	0	0	0	0	0	0	0	0	1	0	0	0	"Patients were followed over a period of one month, representing the routine interval between script renewals, using MEMS to monitor medication compliance. Adherence was derived from the MEMS data, to establish whether patients' opened their medication bottle the prescribed number of times daily."	0			0			0		0	0	0		0		0		0		0	0	0
Guevremont	2010	Dopill, an electronic pill dispenser, helping evaluate and control medication adherence in patients with schizophrenia	98	20	0	2	Schizophrenia spectrum disorder	antipsychotic	"20 patients with schizophrenia who used DoPill For a period of 6 weeks."	1	0	0	0	0	0	0	0	0	0	0	0	0	0	1	0	0	0	"A plastic lamina covers each square and when taken off, sends a signal to the research team and pharmacist. We assume that the patient has taken his or her medication at this moment. Dopill registers the adherence ratio (pills taken/pills given)."	0			1	DoPill smart dispenser	"There are 28 squares on DoPill that can be individually programmed at a specific regimen time, allowing DoPill to beep and flash at the appropriate time of the day."	0		0	0	0		0		0		0		0	0	0
Zhao	2010	Maintaining favourable adherence by consistent self-administration of medication - Medication event monitoring system (MEMS) trial to evaluate the compliance of patients with Schizophrenia in Japan	99	50	1	2	Schizophrenia spectrum disorder	antipsychotic	"Patients with schizophrenia"	1	0	0	0	0	0	0	0	0	0	0	0	0	0	1	0	0	0	"using MEMS, involving 50 outpatients with schizophrenia and schizoaffective disorders using DSM-IV criteria to assess their adherence under monotherapy with oral antipsychotics. Prescribers, pharmacists, and patients who participated in the study were unaware of distinctive cap, which contains a microchip inside, on the pill bottle. "	0			0			0		0	0	0		0		0		0		0	0	0
Byerly	2008	The Brief Adherence Rating Scale (BARS) validated against electronic monitoring in assessing the antipsychotic medication adherence of outpatients with schizophrenia and schizoaffective disorder	100	61	1	2	Schizophrenia spectrum disorder	antipsychotic	"Participants had to be currently taking a single oral antipsychotic, and be at least 18 years of age. Participants who had received a depot antipsychotic within one treatment cycle prior to study initiation and those using a pillbox were excluded. There were no restrictions placed on the use of psychotropic or other medications other than those mentioned above for antipsychotics."	1	1	0	0	0	0	0	0	0	0	0	0	0	0	1	0	0	0	MEMS vs. Brief Adherence Reporting scale: "For a given patient, EM adherence was operationally defined as the proportion of oral antipsychotic medication vial caps openings in a given month relative to the prescribed doses for that month. Excessive bottle openings, however, did not count toward overall adherence. ... The Brief Adherence Rating Scale (BARS) is a brief, pencil-paper, clinician-admi…	0			0			0		0	0	0		0		0		0		0	0	0
Nakonezny	2008	Electronic monitoring of antipsychotic medication adherence in outpatients with schizophrenia or schizoaffective disorder: An empirical evaluation of its reliability and predictive validity	101	61	1	2	Schizophrenia spectrum disorder	antipsychotic	"Sixty-one adult outpatients diagnosed with schizophrenia (n = 35) or schizoaffective disorder (n = 26), as established by the Structured Clinical Interview for DSM-IV, were recruited from three Dallas County public mental health outpatient clinics. Most participants were self-referred from flyers (a few being referred by their treating clinician). Participants were recruited and studied at their…	1	0	0	0	0	0	0	0	0	0	0	0	0	0	1	0	0	0	"Oral antipsychotic adherence was operationally defined as the proportion of medication vial cap openings relative to the prescribed doses for that month. Excessive bottle openings did not count toward adherence. "	0			0			0		0	0	0		0		0		0		0	0	0
Kozuki	2005	Visual feedback therapy to enhance medication adherence in psychosis	102	23	1	2	Schizophrenia spectrum disorder	atypical antipsychotics	"The inclusion criteria were at least on one atypical psychotropic regimen and having DSM-IV diagnosis of psychotic disorders (schizophrenia, schizoaffective disorders, or mood disorders with psychotic features). Those with mental retardation, developmental disabilities, or primary diagnosis of substance abuse/dependency were excluded."	1	1	0	0	0	0	0	0	0	0	0	0	0	0	1	0	0	0	"The EM device has a medication bottle cap with computer processor in it, recording the times that the bottle is opened. The stored data are downloaded through a cradle (communicator) to laptop computer, and computer software produces a chronology of medication-taking behaviors on a daily basis. The software also calculates what percentage of medications are taken for a certain period and what pe…	0			0			0		0	0	0		0		1	"VFT consists of the following components: (1) visual feedback of medication-taking patterns presented on computer screen recorded continuously by EM device"	0		1	1	1
Kozuki	2006	Visual-feedback therapy for antipsychotic medication adherence	103	30	1	1	Schizophrenia spectrum disorder	atypical antipsychotics	"The inclusion criteria for this pilot study were: (i) a DSM-IV diagnosis of schizophrenia, schizoaffective disorder, or mood disorder with psychotic features; (ii) prescription of at least one atypical antipsychotic medication in pill form; and (iii) the ability to be responsible for daily execution of the regimen. Potential subjects whose primary diagnosis was substance abuse or dependency, or …	1	1	0	0	0	0	0	0	0	0	0	0	0	0	1	0	0	0	"For the behavioural component, subjects in the visual- feedback group received an electronic monitoring device in the form of a pill bottle with a computer chip in the cap (eDEMt, manufactured by AAPREX Ltd, Union City, California, USA) that recorded daily execution of the medication regimen and produced a chronology of the time that the medication was taken each day. This stored information was…	0			0			0		0	0	0		0		1	see Kozuki 2005	0		0	0	0
Frangou	2005	Telemonitoring of medication adherence in patients with schizophrenia	104	108	1	1	Schizophrenia spectrum disorder	antipsychotic	"age 18-64 years, clinical diagnosis of schizophrenia who have had at least two admissions in the preceding 12 months within the South London and Maudsley NHS Trust, outpatients at study entry, and being treated with oral medication."	1	1	0	0	0	0	0	0	0	0	0	0	0	0	1	0	1	0	"The patient is given an electronic dispenser and a standard modem. The electronic dispenser used here was a Medication Event Monitoring System (MEMSIV®) monitor produced by AARDEX Ltd (www.aardex.ch). This is a medication adherence bottle that fits standard pharmacy bottles. The cap of the bottle (Smartcap, AARDEX, Ltd., Zug, Switzerland) contains microelectronics that automatically record the t…	0			0			0		0	0	0		0		1	"Clinicians, caregivers, and patients were given passwords that allowed them to access the @HOME pages that were relevant to them. "	1	"The patients' clinical team received the [adherence] data also via the @HOME platform. Alerts were issued by @HOME if patients in this group took less than 50% of their prescribed medication over a period of 1 week."	0	0	0
Ruskin	2003	Feasibility of Using the Med-eMonitor System in the Treatment of Schizophrenia: A Pilot Study	105	22 patients and 16 caregivers	1	2	Schizophrenia spectrum disorder	antipsychotic	"patients with schizophrenia or schizoaffective disorder confirmed by SClDlV assessment "	1	0	0	0	0	0	0	0	0	0	0	0	0	0	1	0	0	0	"The Med-eMonitor is a small device with a series of five compartments for medication storage, an LCD screen for displaying educational and other messages, and buttons which patients or caregivers push to respond to questions displayed on the screen. The Med-eMonitor prompts the patient about when to take medication by emitting a tone that repeats until the patient pushes a button on the device. …	1	Med eMonitor electronic display	"The Med-eMonitor also prompted the patient or the patient and caregiver to answer the questions on the Early Warning Signs Questionnaire. Initially. these questions were answered every day, but during the study the protocol was amended because patients and caregivers found it too burdensome and time consuming to complete on a daily basis. Therefore, the protocol was amended such that the questio…	1	med- eMonitor	"The Med-eMonitor prompts the patient about when to take medication by emitting a tone that repeats until the patient pushes a button on the device. "	0		0	0	0		0		0		1	"A research assistant reviewed the patient and caregiver data twice a week via secure Internet access, reviewed the uploaded medication compliance and questionnaire information, and notified clinical staff of any significant changes in patients' medication compliance, and psychiatric status, such as the onset or exacerbation of suicidal ideation or psychotic symptom"	1	1	0
Diaz	2001	Use of the Medication Event Monitoring System to estimate medication compliance in patients with schizophrenia	106	14	1	1	Schizophrenia spectrum disorder	antipsychotic	"Patients with schizophrenia or schizoaffective disorder who were readmitted to a psychiatric inpatient unit were considered for the study. Upon admission and consent to the study, patients were assessed with the Structured Clinical Interview for the Diagnostic and Statistical Manual of Mental Disorders, 4th edition (DSM-IV, SCID patient version),9 and the Positive and Negative Symptom Scale (PAN…	1	0	0	0	0	0	0	0	0	0	0	0	0	0	1	0	0	0	"medication upon discharge from hospital was dispensed in a bottle with a MEMS cap which recorded the number of bottle openings and the date and time of each opening"	0			0			0		0	0	0		0		0		0		0	0	0
Peters-Strickland	2016	Usability of a novel digital medicine system in adults with schizophrenia treated with sensor-embedded tablets of aripiprazole.	107	67	1	2	Schizophrenia spectrum disorder	aripiprazole	"Patients aged 18-65 years with a primary diagnosis of schizophrenia based on the Diagnostic and Statistical Manual of Mental Disorders, fifth edition (DSM-5) criteria, stabilized on oral aripiprazole at once-daily doses, willing to give a written informed consent, and capable of using a DMS smartphone with the DMS application were eligible for enrollment into the trial. Patients with diagnoses o…	1	1 (per Peters-Strickland 2015)	0	0	0	0	0	0	0	0	0	0	0	0	0	1	0	0	" The DMS is an integrated product with three distinct components (medication embedded with an ingestible sensor, wearable sensor, and software applications) that enable secure collection and patient-controlled sharing of objective medication ingestion information using a patient mobile interface (ie, patient smartphone application) and corresponding web-based interface for HCPs and caregivers. F…	1 (based on 2015 study describing the same system)	app	From Peters-Strickland 2018: "The system ... collects data on patient activity, patient rest, self-rated mood, and self-rated rest quality that may improve patient engagement and inform an HCP's decision making."	0			0		0	0	0		0		1	" patient-controlled sharing of objective medication ingestion information using a patient mobile interface (ie, patient smartphone application) and corresponding web-based interface for HCPs and caregivers"	1	" patient-controlled sharing of objective medication ingestion information using a patient mobile interface (ie, patient smartphone application) and corresponding web-based interface for HCPs and caregivers"	0	0	0
Kopelowicz	2017	A multicenter, open-label, pilot study evaluating the functionality of an integrated call center for a digital medicine system to optimize monitoring of adherence to oral aripiprazole in adult patients with serious mental illness	108	49	1	2	Likely schizophrenia spectrum / bipolar disorder	aripiprazole	"Adult patients aged 18-65 years with a primary diagnosis of BPI, major depressive disorder, or schizophrenia defined by Diagnostic and Statistical Manual of Mental Disorders (DSM)-5 criteria and receiving treatment with stable, once-daily oral doses of aripiprazole in the outpatient setting were enrolled. Eligible patients were able to read and understand English and were willing to use and keep…	1	0	0	0	0	0	0	0	0	0	0	0	0	0	0	1	0	0	"The DMS comprises oral aripiprazole at various dosages embedded with an ingestible event marker (IEM), an accompanying 7-day adhesive patch that detects ingestion of the IEM once activated in the stomach, a medical device data system that receives a signal from the patch, a software application for the patient that transmits adherence data to a secure cloud-based server, and web portals for pati…	0			0			0		0	0	0		0		1	"Adherence data are accessible to the patient via a mobile app"	1	"Adherence data are accessible to the patient via a mobile app and to their health-care provider and caregiver (with the patient's consent) via the respective web portals. ... Between clinic visits, the integrated call center reviewed the real-time DMS data daily, and based on predefined triggers contacted the patient, health-care provider, and/or caregiver (if applicable) as needed; this outreac…	0	0	0
Profit	2016	Developing a digital medicine system in psychiatry: Ingestion Detection rate and latency period	109	59 (two separate sequential substudies)	1	2	Schizophrenia spectrum disorder	aripiprazole and placebos	"The studies were conducted during a 1-day visit at a single clinic site with healthy volunteers, men and nonpregnant women aged 18-65 years with a body mass index of 19-32 kg/m2. Persons with a history of skin sensitivity to adhesive medical tape or metals or a history of acute or chronic dermatitis were excluded from the study. Also excluded were persons with cognitive impairments or a history …	1	0	0	0	0	0	0	0	0	0	0	0	0	0	0	1	0	0	"Each subject was provided 1 wearable sensor and received 4 placebo tablets each embedded with an ingestible sensor. In substudy A, the ingestible sensor was embedded in a 10-mg aripiprazole tablet (taken at the initial time point) or a placebo tablet (taken at 3 following time points). The wearable sensor was paired with a compatible mobile computing device (smartphone) and placed on the subject…	0			0			0		0	0	0		0		0		0		0	0	0
Thompson	2011	Unannounced telephone pill counts for assessing varenicline adherence in a pilot clinical trial	110	46	1	2	Substance use, tobacco	varenicline	"Inclusion criteria included being African-American, ≥18 years of age, smoking >10 cigarettes per day, being interested in quitting, willing to take varenicline, and having a functioning telephone number. Participants were excluded if they were planning to move from the area within 3 months or had contraindications to the use of varenicline, including: a cardiovascular event in the month prior to…	1	1	0	0	0	0	0	0	0	0	0	0	0	0	0	0	1	0	"Unannounced pill counts were completed by telephone 4 days prior to an in-person pill count conducted at Month 1. At both counts, each compartment of the pill box was opened and the number of remaining pills was recorded."	0			0			0		0	0	0		0		0		0		0	0	0
Patel	2010	An attempt to improve antipsychotic medication adherence by feedback of medication possession ratio scores to prescribers.	111	347	1	2	Schizophrenia spectrum disorder	antipsychotic	"(a) patients who were prescribed at least 1 of 9 orally-administered antipsychotic medications (risperidone, olanzapine, quetiapine, aripiprazole, ziprasidone, haloperidol, perphenazine, thioridazine, and thiothixene), and (b) patients who had at least 1 MPR score below 0.8 for these medications. The evaluation yielded 286 patients eligible for the TAP. These antipsychotics were selected because…	1	0	0	0	0	0	0	0	0	0	0	0	0	0	0	0	0	1	Medication possession ratio score based on Medicaid claims data	0			0			0		0	0	0		0		0		1	"The program included rapid e-mail alert messaging 2 times per week to a single point of contact at the CMHC when analysis of medication history indicated that a patient was late refilling or might have discontinued the targeted medications. The single point of contact would then alert the prescribing clinician and case manager of the notification of failure to refill. Notification occurred when …	0	0	0
Rosen	2017	An RCT of effects of telephone care management on treatment adherence and clinical outcomes among veterans with PTSD	112	358	1	1	PTSD	SSRIs, SNRIs, prazosin	"A total of 240 participants (68%) were prescribed an SSRI or SNRI during the study period, of whom 200 (83%) had continuations of prior prescriptions, 25 (10%) had new prescriptions initiated during the three-month intervention period, and 15 (6%) had prescriptions initiated during the nine-month follow-up. Eighty-seven participants (24%) were prescribed prazosin, including 60 (17%) with continu…	1	1	0	0	0	0	0	0	0	0	0	0	0	0	0	0	0	1	"MPRs (calculated as days' supply of medications divided by total days) for the 12-month study period were determined from the Decision Support System Pharmacy National Data Extracts according to procedures used by Lockwood and colleagues ... Telephone care managers followed a semiscripted protocol to assess participants' ... medication compliance and side effects ..."	1	phone call	"Telephone care managers followed a semiscripted protocol to assess participants' treatment attendance, medication compliance and side effects, symptom severity (PTSD, depression, and anger were each assessed on a 1-10 Likert scale, with higher scores indicating worse symptoms), self-efficacy for coping with symptoms, substance use, suicidality, and risk for violence."	0			0		0	0	0		0		0		1	"Telephone care managers alerted their supervisor and the participant's provider if the participant was at risk of self-harm and informed the participant's provider if symptoms increased or if substance abuse began."	0	0	0
Guarino	2016	A Mixed-Methods Evaluation of the Feasibility, Acceptability, and Preliminary Efficacy of a Mobile Intervention for Methadone Maintenance Clients	113	25	1	2	Substance use, opioids	methadone	"Eligible participants had to be at least 18 years of age, meet DSM criteria for opioid dependence (required for entry into MMT), have sufficient English language ability to understand the study assessments and intervention content, and be enrolled during the first month of their current MMT episode."	0	0	0	0	0	0	0	0	0	0	0	0	0	0	0	0	0	0		1	Check-In Program (phone app)	" Progress through the application at each subsequent use of the program was tailored based on responses to recurring queries presented at each login asking if the individual had used any opioids (besides his/her daily methadone dose) or been exposed to any high-risk situations that could lead to opioid use since his/her last login. ... participants were asked to select one of their self-identifi…	0			1	" A standardized, daily text message prompt ("Don't forget to use the Check-In Program to help you stay on track.") was sent to each program user's mobile phone to encourage use of the program."	0	0	0		0		0		0		1	1	0
McClure	2016	Evaluating an Adaptive and Interactive mHealth Smoking Cessation and Medication Adherence Program: A Randomized Pilot Feasibility Study.	114	66	1	1	Substance use, tobacco	varenicline	"People were eligible if they were aged 18 to 65 years, had no plans to disenroll from Group Health over the next 6 months, smoked at least 10 cigarettes a day, could read and speak English, were willing to use varenicline, were ready to quit smoking in the next month, had a smartphone which they used at least once a week, were willing to receive emails or text messages, and were eligible to rece…	0	0	0	0	0	0	0	0	0	0	0	0	0	0	0	0	0	0	no monitoring throughout study	1	app	Intervention group only. "the experimental program contained two unique, interactive features: (1) on-demand, adaptively tailored advice for managing common nicotine withdrawal symptoms (eg, cravings, cough, insomnia) and medication side-effects (eg, nausea, rash) and (2) a secure messaging system. Experimental participants could access the adaptive advice at any time by completing a brief check-…	0			1	"Advice was tailored based on the duration, intensity, and whether the intensity was judged to be improving or not for each symptom or side-effect. Multiple scripted messages were developed for each possible combination of symptoms and side-effects, intensity, and duration to ensure novel responses each time. Each message also contained links to where to find additional advice within the MyMAP se…	0	0	0		1	intervention group only: ... "If participants reported symptoms or side-effects which were nonserious but ongoing and bothersome, study clinicians were alerted to follow up with the participant for additional assessment and intervention. This follow-up was conducted via a secure text-messaging system built into the MyMAP program."	0		1	"If potentially serious health events were reported during a check-in survey (eg, significant changes in mood, suicidal ideation, chest pain), the automated advice would instruct participants to discontinue their medication and seek immediate medical attention from their physician or the health care system's consulting nurse. Alerts would also go to study clinicians in real time with advice to fo…	1	1	1
Beebe	2008	Telenursing intervention increases psychiatric medication adherence in schizophrenia outpatients.	115	29	1	1	Schizophrenia spectrum disorder	All medications ('psychiatric' and 'nonpsychiatric' analyzed separately)	"Inclusion criteria were a chart diagnosis of schizophrenia, any subtype, according to the criteria in the Diagnostic and Statistical Manual of Mental Disorders (4th ed., text revision) (DSM-IV-TR; American Psychiatric Association, 2000) and the ability to give consent, as documented by the Evaluation to Sign Consent Form (DeRenzo, Conley, & Love, 1998). Exclusion criteria were a chart diagnosis …	1	1	0	0	0	0	0	0	0	0	0	0	0	0	0	0	0	0	See Beebe 2014	1	telephone	See Beebe 2014	0			0		0	0	0		0		0		0		0	0	0
Niendam	2018	Enhancing early psychosis treatment using smartphone technology: A longitudinal feasibility and validity study.	116	76	1	2	Schizophrenia spectrum / bipolar disorder	antipsychotic	"To make results broadly applicable to individuals across the spectrum of psychosis, 76 EP individuals, comprising 64 individuals with Recent Onset Psychosis (ROP) and 12 Clinical High Risk (CHR) individuals receiving care at the UCD Early Psychosis Program, were included in the study. The UCD Early Psychosis Program comprises two clinics that provide services for both CHR and ROP individuals: ED…	1	1	0	0	0	0	0	0	0	0	0	0	0	0	0	0	0	0	"Participants completed 1) daily surveys assessing mood, medication adherence, and social interactions, 2) weekly surveys assessing symptoms, sleep, and medication adherence via the app, "	1	app	"Participants completed 1) daily surveys assessing mood, medication adherence, and social interactions, 2) weekly surveys assessing symptoms, sleep, and medication adherence via the app … Passive data regarding number and length of SMS sent and received, number and duration of phone calls made and received, and distance travelled were also collected daily from participants' smartphones (Android d…	0			0		0	0	0		0		0		1	"active and passive data for each participant were summarized on the Dashboard, a secure web-portal where clinicians reviewed participants' data, including daily and weekly survey responses, survey completion rates, and passive data summaries. Dashboard notifications appeared when participants did not complete surveys more than three days in a row, or when passive data were not being collected fr…	0	0	0
Manuel	2011	Factors associated with the effectiveness of a telephone-based nursing strategy for enhancing medication adherence in schizophrenia	117	865	1	1	Schizophrenia spectrum disorder	antipsychotic	"865 clinically stable outpatients having a DSM-IV-TR diagnosis of schizophrenia, being at least 18 years old, and taking a single oral antipsychotic drug. "	1	1	0	0	0	0	0	0	0	0	0	0	0	0	0	0	0	0	"Adherence to antipsychotic treatment was evaluated by the treating psychiatrist and the nurse according to the Register of Adherence to Treatment scale (RAT): high (adherence with 80% of doses), moderate (adherence with 60-79% of doses), low (adherence with 20-59% of doses), and nil (adherence with < 20% of doses)"	1	phone call	From Montes 2010 description of trial - "a standardized interview to detect and assess therapeutic adherence and subjective attitude towards medication. "	0			0		0	0	0		0		0		0		0	0	0
Kreyenbuhl	2016	Development and Feasibility Testing of a Smartphone Intervention to Improve Adherence to Antipsychotic Medications.	118	7	1	2	Schizophrenia spectrum disorder	antipsychotic	"Individuals with schizophrenia and their psychiatrists were recruited from 2 outpatient mental health clinics within the University of Maryland Division of Community Psychiatry that serve adults in low-income areas of Baltimore. Seven psychiatrists were recruited, and referred patients who met inclusion criteria for the study. The patients were diagnosed with a schizophrenia spectrum disorder as…	1	1	0	0	0	0	0	0	0	0	0	0	0	0	0	0	0	0	"Patient queried about whether each dose of antipsychotic medication taken as prescribed"	1	app	"Patient queried about reasons for not taking antipsychotic medication as prescribed and provided with brief, motivational feedback tailored to reason for nonadherence ... "Patient is queried about daily occurrence of antipsychotic side effects and a rating of how distressing the side effects are. Patient can choose to view brief advice for self-managing antipsychotic side effects Patient is quer…	1	app	"Personalized reminders for patient to take antipsychotic medication at prescribed times"	1	"Patient provided with positive reinforcement/ motivational feedback when medication is taken as prescribed"	0	0	0		1	"Patient is provided with user-friendly way of sending brief, pre-formatted messages to prescriber via clinician interface regarding the need to discuss occurrence of antipsychotic side effects or positive psychotic symptoms at their next face-to-face visit "	1	"User-friendly displays on phone of summary adherence, antipsychotic side effects, and positive psychotic symptoms data input by patient"	1	"Display on clinician interface for review by prescriber of real-time summary report of patient's self-reported adherence to antipsychotic medication and daily occurrence of antipsychotic side effects and positive psychotic symptoms"	1	0	1
Gervasoni	2010	Early telephone intervention for psychiatric outpatients starting antidepressant treatment	119	131	1	2	Depression	paroxetine	" The present study focuses on 131 depressed outpatients at the Department of Psychiatry, Geneva University Hospitals, who participated in a semi-naturalistic study aiming to obtain full remission."	1	1	0	0	0	0	0	0	0	0	0	0	0	0	0	0	0	0	"Patients who benefi ted from a brief high-intensity structured telephone intervention ( n =81) were contacted by phone on three occasions during the first 2 weeks of treatment by an experienced research nurse. Each contact included a brief structured assessment of current depressive symptoms, current use of antidepressant medication and antidepressant side-effects, in addition to motivational su…	1	telephone	"Each contact included a brief structured assessment of current depressive symptoms, current use of antidepressant medication and antidepressant side-effects ... "	0			0		0	0	0		0		0		1	" If a problem was reported, the nurse contacted the psychiatrist who reviewed the problem with the patient. "	0	0	0
Faurholt-Jepsen	2015	Daily electronic self-monitoring in bipolar disorder using smartphones - the MONARCA I trial: a randomized, placebo-controlled, single-blind, parallel group trial	120	78	1	1	Bipolar disorder	Any medication for bipolar disorder	"Inclusion criteria were: a diagnosis of bipolar disorder according to ICD-10 criteria using the Schedules for Clinical Assessment in Neuropsychiatry (SCAN) interview (Wing et al. 1990), aged between 18 and 60 years, a 17-item Hamilton Depression Rating Scale (HAMD-17) score ≤17 (Hamilton, 1967) and a Young Mania Rating Scale (YMRS) score ≤17 (Young et al. 1978) at the time of inclusion. We exclu…	1	1	0	0	0	0	0	0	0	0	0	0	0	0	0	0	0	0	"The patients were prompted at a self-chosen time during the day by the MONARCA system to evaluate the following subjective items: ... medication taken [yes/no/changes (the patients were asked to specify these)] ... "	1	smartphone app (monarca)	"The patients were prompted at a self-chosen time during the day by the MONARCA system to evaluate the following subjective items: mood (scored from depressive to manic on a scale from -3 to +3), sleep length (number of hours slept per night), medication taken [yes/no/changes (the patients were asked to specify these)], activity (scored on a scale from-?3 to +3), irritability (yes/no), mixed mood…	0			0		0	0	0		0		1	"The MONARCA system included a selfmonitoring part where the patients could evaluate their symptoms and a feedback loop. The feedback loop consisted of two levels of loops: ... and (b) a feedback loop where the self-monitored data was visualized graphically to the patients themselves providing an overview of the entered data, and thereby providing possibilities for an increased illness insight an…	1	"a feedback loop between the patients and the clinic, where the self-monitored data was sent to the clinic allowing for the study nurse to review the data and contact the patients if there were signs of deterioration, thereby allowing for intervention on prodromal depressive and manic symptoms"	0	0	0
Chang	2014	Depression monitoring and patient behavior in the Clinical Outcomes in MEasurement-Based Treatment (COMET) trial	121	914	1	1	Depression	antidepressant	"Eligible patients were adults who were diagnosed as having major depressive disorder and who were newly prescribed an antidepressant medication (no antidepressant use in the previous 120 days). The patients' depression care was managed by the primary care physician."	1	1	0	0	0	0	0	0	0	0	0	0	0	0	0	0	0	0	"patients in both study arms were asked about their use of medication with questions adapted from the Morisky Medication Adherence Scale (6), including whether they were currently taking their antidepressant medication, how often they forgot to take their medication in the past four weeks, and how often they had not taken their medication in the past four weeks because they were feeling better. "	1	phone interview	"Recent psychotherapy or counseling and support group participation were ascertained with the questions "Over the past three months, have you received counseling or psychotherapy to help treat your depression?" and "Over the past three months, have you participated in depression support groups to help treat your depression?""	0			0		0	0	0		0		0		0		0	0	0
Bhat	2017	A collaborative telehealth antidepressant monitoring program involving pharmacists in primary care	122	258	1	2	Depression	antidepressant	" Patients > 18 years diagnosed with depression and instructed by their primary care team to initiate or increase an antidepressant were identified by automated reports and called by the clinics' pharmacists within two weeks. "	1	1	0	0	0	0	0	0	0	0	0	0	0	0	0	0	0	0	"With each call, patients were asked if they made the antidepressant change or accessed specialty care if referred, and screened for adverse effects and suicidal ideation. If applicable, pharmacists assessed patients' reasons for not following providers' instructions. Pharmacists then worked with the care team to identify interventions to optimize patients' care and therapy."	1	telephone	"With each call, patients were asked if they made the antidepressant change or accessed specialty care if referred, and screened for adverse effects and suicidal ideation. If applicable, pharmacists assessed patients' reasons for not following providers' instructions. Pharmacists then worked with the care team to identify interventions to optimize patients' care and therapy."	0			0		0	0	0		0		0		0		0	0	0
Gustafson	2016	The effect of bundling medication-assisted treatment for opioid addiction with mHealth: study protocol for a randomized clinical trial	123	440	0	1	Substance use, opioids	methadone, injectable naltrexone, or buprenorphine	"Patients are eligible for the study if they (1) are currently on MAT (methadone, injectable naltrexone, or buprenorphine) for their substance use disorder (SUD), (2) are aged 18 years or older, (3) meet criteria for having an OUD of at least moderate severity (4 or 5 Diagnostic and Statistical Manual of Mental Disorders, fifth edition (DSM-V) criteria), (4) have no acute medical problem requirin…	0	0	0	0	0	0	0	0	0	0	0	0	0	0	0	0	0	0		1	A-CHESS (smartphone app)	"Monitoring functionality includes the location tracker (described below), self-assessment tools, and a record of A-CHESS use. One self-assessment tool is the Brief Addiction Monitor (BAM) [42], which we implement as a weekly survey. After completing the BAM, participants receive tailored feedback that acknowledges their use of protective behaviors over the past week and provides recommendations …	0			1	" Participants whose patterns of using A-CHESS demonstrate they are likely to stop using the system will receive automated messages and tailored messages from coaches to encourage them to reengage." ... "After completing the BAM, participants receive tailored feedback that acknowledges their use of protective behaviors over the past week"	0	1	0	"Coach-monitored discussion groups [44] foster the exchange of emotional, informational, and instrumental support among patients. Discussions are monitored daily by an A-CHESS coach to encourage appropriate use."	0		1	"Triage and feedback functionality is designed to derail the relapse process, giving the patient just-in-time, tailored coping support"	1	"Possible counselor alerts. A-CHESS sends an email notification to an A-CHESS coach if a patient reports substance use or is over a preset risk threshold on self-monitoring items. The coach may alert a counselor or encourage the patient to seek further support within A-CHESS (e.g., by using discussion groups, games, and relaxation exercises; revisiting their personal recovery motivation; or liste…	1	1	0
Montes	2012	A short message service (SMS)-based strategy for enhancing adherence to antipsychotic medication in schizophrenia	124	254	1	1	Schizophrenia spectrum disorder	antipsychotic	"The criteria for patient recruitment were: 18-65 years of age, a diagnosis of schizophrenia according to the Diagnostic and Statistical Manual, fourth edition, text revision (DSM-IV-TR), clinically stable (operationalised as having had either any change in severity or new treatments initiated in the last 6 months), a single oral antipsychotic medication, follow-up as an outpatient, at least one …	0	0	0	0	0	0	0	0	0	0	0	0	0	0	0	0	0	0		0			1	SMS	"daily SMS reminders on their cell phones to take their medication for 3 months. Group assignment was based on a 1:1 randomisation scheme. The SMS text received by the patients in the intervention group (SMSG) said: 'Please remember to take your medication.' Patients could choose between receiving the message at either 11 a.m. or 2 p.m."	0		0	0	0		0		0		0		0	0	0
Xu	2016	Lay health supporters aided by a mobile phone messaging system to improve care of villagers with schizophrenia in Liuyang, China: protocol for a randomised control trial	125	258	0	1	Schizophrenia spectrum disorder	antipsychotic	"Inclusion ‘686’ Program enrollees. Diagnosed as having schizophrenia according to criteria established in the Diagnostic and Statistical Manual of Mental Disorders-5 (DSM-5)21 Physically reside in the Xiang dialect area of Liuyang Municipality. Exclusion Individuals registered in the Xiang dialect area of Liuyang Municipality, but living elsewhere as migrant workers (as a community-based interve…	0	0	0	0	0	0	0	0	0	0	0	0	0	0	0	0	0	0		1	SMS	Relapse and side effect checklist sent to lay health supporter, 'adherence summary' sent to village doctor	1	SMS, voice	"The e-reminder sends the patient up to two reminders either by text or voice messages at 15 min interval until the patient responds with confirmation that the scheduled medication has been taken. Failure to send a confirmation will trigger up to two text alerts to the patient's LHS, prompting the LHS to check in with the patient and text back the result."	0		1	0	0	"Lay health supporters (LHSs), mostly family members who will help supervise patient medication, monitor relapse and side effects, and facilitate access to care"	0		0		1	Relapse and side effect checklist sent to lay health supporter, 'adherence summary' sent to village doctor	0	0	0
Applegate	2007	Improving adherence to nicotine gum by sms text messaging: a pilot study (RPOS3-57)	126	110	1	1	Substance use, tobacco	nicotine replacement	"cigarette smokers attempting to quit smoking while using nicotine gum"	0	0	0	0	0	0	0	0	0	0	0	0	0	0	0	0	0	0		0			1	SMS	"The program then sends SMS text messaging to the user's cellular telephone to prompt medication use at regular intervals. We then conducted a randomized trial examining tailored text messaging (TTM) to support text messaging (STM) in 110 cigarette smokers attempting to quit smoking while using nicotine gum. "	0		0	0	0		0		0		0		0	0	0
Tseng	2017	Combining Text Messaging and Telephone Counseling to Increase Varenicline Adherence and Smoking Abstinence Among Cigarette Smokers Living with HIV: A Randomized Controlled Study.	127	158	1	1	Substance use, tobacco	varenicline	"Smokers were eligible if they were 18 years or older and diagnosed with HIV, smoked ≥5 cigarettes daily in the past week, were willing to quit within the next 2 weeks, and were cleared by their physician for varenicline use (i.e., did not have major depression, schizophrenia or bipolar disorder, unstable cardiovascular disease or renal impairment). Individuals were excluded if they did not speak…	0	0	0	0	0	0	0	0	0	0	0	0	0	0	0	0	0	0		0			1	SMS	"The text messaging protocol was designed to address both medication adherence and tobacco cessation themes. Messages created by our study team were based on IMB constructs including motivation, social support, and expectancies and findings from previous studies testing the efficacy of text message interventions for tobacco cessation. ... Text messages that specifically prompted adherence were in…	1	"The text messaging protocol was designed to address both medication adherence and tobacco cessation themes. Messages created by our study team were based on IMB constructs including motivation, social support, and expectancies and findings from previous studies testing the efficacy of text message interventions for tobacco cessation [50, 51]. We also drew from the National Cancer Institute’s Qui…	0	0	0		0		0		0		1	1	0
Kannisto	2015	Feedback on SMS reminders to encourage adherence among patients taking antipsychotic medication: A cross-sectional survey nested within a randomised trial	128	403	1	2	Any psychiatric disorder	antipsychotics, antidepressant	"The inclusion criteria were as follows: age of 18-65 years, either sex, taking antipsychotic medication on discharge from a psychiatric hospital, having a mobile phone and able to use the Finnish language. Written informed consent was guaranteed. Exclusion criteria were as follows: patients who had a planned non-acute treatment period or were treated in forensic psychiatric services."	0	0	0	0	0	0	0	0	0	0	0	0	0	0	0	0	0	0		0			1	SMS	From Valimaki 2012 study: "Patients in the experimental group received semiautomated 1-way text messages for up to 12 months from the time of recruitment. To increase acceptability of the prompts and engage users, the fundamental content of the 85 text messages was designed by both service users and health care professionals [16], and then tailored with input from each individual patient at the p…	0		0	0	0		1	From Valimaki 2017: "If a patient sent a message to the research group, we reviewed it and contacted staff members responsible for that particular patient if needed. Otherwise, the patient would receive a general response, unrelated to their treatment."	0		0		0	0	0
Valimaki	2017	Short Text Messages to Encourage Adherence to Medication and Follow-up for People With Psychosis (Mobile. Net): Randomized Controlled Trial in Finland	129	1139	1	1	Any psychiatric disorder	antipsychotics, antidepressant	"Participants in the trial were adults (aged 18-65 years) at the point of discharge from a psychiatric hospital ward, for whom ongoing antipsychotic medication had been advised. Each participant had a mobile phone, was able to use the Finnish language, and gave written informed consent to participate. "	0	0	0	0	0	0	0	0	0	0	0	0	0	0	0	0	0	0		0			1	SMS	"Patients in the experimental group received semiautomated 1-way text messages for up to 12 months from the time of recruitment. To increase acceptability of the prompts and engage users, the fundamental content of the 85 text messages was designed by both service users and health care professionals [16], and then tailored with input from each individual patient at the point of randomization. Pat…	0		0	0	0		1	"If a patient sent a message to the research group, we reviewed it and contacted staff members responsible for that particular patient if needed. Otherwise, the patient would receive a general response, unrelated to their treatment."	0		0		0	0	0
Taljaard	2014	Local NGO/government partnership addresses medication non-adherence in psychiatric outpatients: Results from a reminder and support pilot intervention	130	91	1	2	Any psychiatric disorder	Unspecified / unclear	"The South African Depression andAnxiety Group (SADAG), in partnership with Helen Joseph Hospital,developed a Reminder and Support Adherence Programme (RSAP) as a way to remind and encourage patients to take their medication,offering them free on-going telephonic support, SMS reminders,press notifications and information. ... From this total group of active outpatients (N=607), 91 patients (15%) …	0	0	0	0	0	0	0	0	0	0	0	0	0	0	0	0	0	0		0			1	SMS	"The South African Depression and Anxiety Group (SADAG) ... developed a Reminder and Support Adherence Programme (RSAP) as a way to remind and encourage patients to take their medication, offering them ... SMS reminders ..."	?		?	?	?	" ... free on-going telephonic support …"	?	" ... free on-going telephonic support …"	0		0		1	?	?
Van Gent	2010	Improving compliance and treatment outcome in bipolar and schizophrenic patients by using short message text service (SMS)	131	121	1	2	Schizophrenia spectrum / bipolar disorder	quetiapine	"Included were bipolar and schizophrenic patients"	0	0	0	0	0	0	0	0	0	0	0	0	0	0	0	0	0	0		0			1	SMS	"SMS text messages were sent twice daily to remind patients to take medication and obtain replies to SMS questions"	0		0	0	0		0		0		0		0	0	0
Pijnenborg	2010	The efficacy of SMS text messages to compensate for the effects of cognitive impairments in schizophrenia	132	62	1	2	Schizophrenia spectrum disorder	antipsychotic	"Inclusion criteria for the study were broad: all patients that received care in the Department of Psychotic Disorders of GGZ Drenthe with observed limitations in goal‐directed behaviour in daily life could participate in the study. Patients who are treated at the Department of Psychotic Disorders all have a diagnosis in the schizophrenia spectrum or an axis 2 diagnosis with psychotic symptoms ac…	0	0	0	0	0	0	0	0	0	0	0	0	0	0	0	0	0	0		0			1	SMS	"The intervention was tailored to individual needs by encouraging patients to choose their own goals. ... a schedule of SMS text messages was developed and entered into a website. For each goal, two prompts were sent. The first was sent an hour before the goal behaviour should take place, to enable patients to fit the target action into their current schedule. In a previous pilot study, patients …	0		0	0	0		0		0		0		0	0	0
Vora	2014	A smoking cessation model that integrates social media in hospitalized patients post-discharge	133	69	0	2	Substance use, tobacco	nicotine replacement	Unspecified	0	0	0	0	0	0	0	0	0	0	0	0	0	0	0	0	0	0		0			1	social media ??	" Patients were encouraged to sign up for social network resources such as: motivational text messaging, Facebook, and/or the QuitNow! Application"	1	" Patients were encouraged to sign up for social network resources such as: motivational text messaging, Facebook, and/or the QuitNow! Application"	0	0	0		0		0		0		0	0	0
Brendryen	2008	Happy Ending: A randomized controlled trial of a digital multi-media smoking cessation intervention	134	396	1	1	Substance use, tobacco	nicotine replacement	"People who were willing to make an attempt to quit smoking on 17-October were aged 18 years or older, smoked 10 or more cigarettes daily and had access to the internet, e-mail and a cell phone on a daily basis were candidates for inclusion in the study."	0	0	0	0	0	0	0	0	0	0	0	0	0	0	0	0	0	0		0		Data on abstinence is used in the intervention, but does not seem to be stored in any way: "Each evening the client receives a proactive log-off call, which asks whether or not they have been smoking. If so, the client will receive the automatically launched relapse prevention therapy (i.e. listen to a pre-recorded audio message) which relates to the specific number of lapses the client has repor…	0			1	From Brendryen 2008 description of intervention: "To prevent this, the participants receive IVR messages about the short-term positive consequences of their quitting. This information resembles a type of biofeedback (eg, "Today your blood pressure has been reduced to that of a nonsmoker."), and the topic is further elaborated on the website of the day."	0	0	0		0		0		0		1	1	1
Yuhongxia	2011	The compliance of varenicline usage and the smoking abstinence rate via mobile phone text messaging combine with varenicline: A single-blind, randomised control trial	135	220	1	1	Substance use, tobacco	varenicline	"Smokers from China-Japan Friendship Hospital smoking cessation clinic who wanted to quit, were aged over 18 years, and owned a mobile phone"	0	0	0	0	0	0	0	0	0	0	0	0	0	0	0	0	0	0		0			0			1	"Smokers willing to make a quit attempt were randomly allocated,using varenicline combine with a mobile phone text messaging smoking cessation programme, comprising motivational messages and behavioural-change support and medicine attention, or to a control group that received varenicline only to quitting. The system automatically generated intervention, personalized text messages providing durin…	0	0	0		0		0		0		0	0	0
Wenze	2014	Feasibility and Acceptability of a Mobile Intervention to Improve Treatment Adherence in Bipolar Disorder: A Pilot Study.	136	14	1	2	Bipolar disorder	Any medication for bipolar disorder	"Fourteen individuals with bipolar-spectrum disorders were recruited from inpatient, partial hospital, and outpatient settings at a private psychiatric hospital. Participants were recruited via chart review and referral. For the purposes of this pilot study, diagnoses were recorded from electronic records and confirmed by chart review (structured diagnostic interviews were not used). Inclusion cr…	1	1	0	0	0	0	0	0	0	0	0	0	0	0	0	0	0	0	"For the next 14 days, participants were prompted twice daily via the PDA alarm to complete electronic treatment sessions (see “Intervention for Treatment Adherence”) at 10AM and 5PM, for a total of 28 momentary sessions. These specific alarm times were necessary due to limitations in ESP software configurability. However, they suited our purposes, since we wanted to assess scheduled treatment (a…	1	PDA	"In addition, each session assessed symptoms (mood, mood change, sleep disturbance [AM only], psychomotor agitation/retardation, anxiety, perceptual disturbances) that are common prodromes in BD (Lam & Wong, 2005), with the rationale that symptom exacerbation can spur doubt over the effectiveness of treatment and, thus, contribute to non-adherence. All symptoms were assessed via individual questi…	0			1	"As exemplified by the “mood” item described above, feedback was semi-individualized; a set list of feedback messages and branching rules were programmed into the software, such that participants could receive the same or different feedback from one EMI session to the next, based on their responses."	0	0	0		0		0		0		1	1	1
Wenze	2016	An Open Trial of a Smartphone-assisted, Adjunctive Intervention to Improve Treatment Adherence in Bipolar Disorder	137	8	1	2	Bipolar disorder	Any medication for bipolar disorder	"1) Diagnostic and Statistical Manual of Mental Disorders (DSM)-IV diagnosis of bipolar I or II disorder or bipolar disorder NOS, as determined by the Structured Clinical Interview for DSM-IV Axis I Disorders (SCID-I32); 2) score ≥ 11 on the Quick Inventory of Depressive Symptoms (QIDS-C33) and/or ≥ 16 on the Clinician-Administered Rating Scale for Mania (CARS-M34), corresponding to ratings of at…	1	1	0	0	0	0	0	0	0	0	0	0	0	0	0	0	0	0	"EMI sessions were scheduled twice daily to inquire about daily medications and appointments (morning sessions) and actual adherence behaviors (evening sessions). "	1	smartphone	"During EMI sessions, smartphone software presented patients with a series of questions that assessed for symptoms that are common prodromes in BD (eg, mood, changes in sleep, psychomotor agitation or retardation, anxiety, and psychotic symptoms53). The software also assessed for potential momentary risk factors for treatment nonadherence (eg, concerns about side effects, treatment alliance, and …	0			1	"On the basis of participants' responses, the software led them to brief, semi-individualized feedback messages."	0	0	0		0		0		0		1	1	1
Aikens	2015	Potential Impact of Incorporating a Patient-Selected Support Person into mHealth for Depression	138	221	1	2	Depression	antidepressant	"To be eligible, patients had to have had two primary care visits within the previous two years and at least one within the previous 13 months, and either (a) an active depression diagnosis or (b) an antidepressant prescription, together with a billing diagnosis of depression. We excluded patients with a diagnosis of psychotic disorder, bipolar disorder, or dementia. We mailed an introductory let…	1	1	0	0	0	0	0	0	0	0	0	0	0	0	0	0	0	0	"Adherence to antidepressant medication was assessed during IVR calls by asking: 'Many people have difficulty taking their medicine exactly as prescribed by their doctor. How often would you say you took your depression medicine exactly as prescribed this past week?' (on a scale ranging from 1 (always) to 4 (rarely or never). We stringently dichotomized adherence as perfect versus less than perfe…	1	IVR	"Patients were scheduled to receive weekly IVR calls. ... Patients' symptoms of depression were assessed during each call using the PHQ-9 (as opposed to the PHQ-8 which was used only at baseline). We defined remission (a primary outcome) as PHQ-9 total of <5. Acute clinical worsening was defined as a PHQ-9 increase ≥7 points since the preceding assessment. If patients reported possible thoughts o…	0			1	"For each major area assessed during the IVR calls, patients heard either a positive acknowledgement message when they reported doing well, or a problem-specific self-management support message when they reported a difficulty. "	1	0	0	"Patients' designated support persons were emailed a report after each completed call that summarized the patient's symptoms, impairment level, adherence, and miscellaneous issues. This included detailed suggestions on strategies for supporting the patient's self-management. Further details on the intervention program are available from the authors upon request."	0		0		1	"Clinician alerts were triggered if: (a) the IVR data indicated elevated suicide risk, (b) the PHQ-9 score increased by either ≥7 or from <15 to ≥15 since the preceding assessment, (c) the patient reported either "rarely or never" taking their antidepressant as prescribed, or (d) the patient reported reducing or discontinuing their antidepressant without medical supervision. ... Patients' designa…	0	0	0
Ben-Zeev	2014	Remote 'hovering' with individuals with psychotic disorders and substance use: Feasibility, engagement, and therapeutic alliance with a text-messaging mobile interventionist.	139	17	1	2	Schizophrenia spectrum disorder + substance use	antipsychotic	"Potential participants were enrolled if they were 18 years of age or older, owned a mobile device, and were prescribed psychotropic medications. Candidates were excluded if they had hearing, vision, or motor impairments that made it impossible for them to use a mobile phone, if their reading level was below 4th grade, or if they were enrolled in another intervention study. "	1	1	0	0	0	0	0	0	0	0	0	0	0	0	0	0	0	0	"Participants in the twelve-week trial received text messages on weekdays from a clinical social worker (i.e., the mobile interventionist) who was supervised by a clinical psychologist. Participants were informed that the mobile interventionist could respond to messages between 9 AM and 5 PM on weekdays, and that it may take participants several hours to receive a reply if they initiated the text…	0			0			1	"Two weeks before the end of the trial period the mobile interventionist reminded participants that the intervention would conclude soon, and started focusing their text exchanges on post-trial self-management (e.g., 'You're doing a great job. It's important to keep that up after we finish in 2 weeks'). "	0	0	0		1	"Participants were informed that the mobile interventionist could respond to messages between 9 AM and 5 PM on weekdays, and that it may take participants several hours to receive a reply if they initiated the text exchange (as opposed to responding to a message sent from the mobile interventionist). "	0		1	"If the participant mentioned an acute problem or crisis (e.g., "I'm getting evicted"; "I'm going to the hospital"), the mobile interventionist would offer suggestions, and inform their community treatment team leader. If a participant did not respond to any text messages over three sequential days, the mobile interventionist would attempt to call their mobile phone and inquire about their status…	1	0	0
Bickmore	2010	Maintaining reality: relational agents for antipsychotic medication adherence	140	20	1	2	Schizophrenia spectrum disorder	antipsychotic	" Eligibility requirements for study participants included: meeting the DSM IVR criteria for Schizophrenia, being 18-60 years old, being on any antipsychotic medication, and having two or more episodes of nonadherence in the 72 h prior to recruitment."	1	1	0	0	0	0	0	0	0	0	0	0	0	0	0	0	0	0	"Towards the start of each conversation [with the relational agent], users were asked how many pills they had taken on every day since their last conversation with the agent. They were provided with an option to select if they did not remember their dosing on a given day"	0			0			1	" A typical conversation lasts 7.5 min and includes: (1) the agent walking on screen and greeting the patient; ... (4) providing feedback on this behavior (positive reinforcement or simple problem solving); (5) providing tips or relevant educational material (e.g., managing side effects, coping, etc.); (6) setting new behavioral goals for the patient to work towards before the next conversation; …	1	0	1	"As described in the introduction, social support is an important factor associated with positive health outcomes in general and with improved medication adherence in particular for individuals with schizophrenia. We sought to promote social support by having the agent suggest that a particular individual in the user's social network provide them with instrumental support. At enrollment time, the…	0		1		0		1	1	1
Puskar	2011	Relational agents as an adjunct in Schizophrenia treatment	141	17	1	2	Schizophrenia spectrum disorder	antipsychotic	"The patients met the criteria for schizophrenia (i.e., Diagnostic and Statistical Manual of Mental Disorders, 4th edition, text revision, American Psychiatric Association, 2000), were ages 18 to 55, were taking any antipsychotic medication, and had two or more episodes of nonadherence in the past 72 hours. "	0	0	0	0	0	0	0	0	0	0	0	0	0	0	0	0	0	0	Seems to be study endpoint, not strictly part of the intervention: "Medications were monitored via a medication event monitoring system (MEMS) cap during the 30-day baseline, 30-day intervention, and 30-day followup periods. The MEMS cap recorded the date and time the bottle containing the antipsychotic medication was opened; these data were used to calculate medication adherence"	0			0			1	"Laura's dialogue was developed related to adherence and incorporated both reinforcers (e.g., "Keep up the good work," "You are doing great," "Terrific job," "You are making excellent progress," "Congratulations on meeting your goals," "super effort") and motivation performatives (e.g., "I believe that you can do it"; "I know you will do great"; "I am certain you will do well"; "You will do a gre…	0	0	1	"Language used in the interaction was extrapolated into dialogue scripts used by the agent to simulate daily check-ins with the nurse to promote medication adherence."	0		0		0		1	1	1
Graham	2017	Improving adherence to smoking cessation treatment: Intervention effects in a web-based randomized trial	142	5290	1	1	Substance use, tobacco	nicotine replacement	"Participants were new registered users of BecomeAnEX.org, a free, publicly available smoking cessation Web site. Eligibility criteria were current smoking, age 18 years or older, and U.S. residence. Exclusion criteria included contraindications to NRT (pregnant or breastfeeding, recent cardiac problems, and current NRT use). "	0	0	0	0	0	0	0	0	0	0	0	0	0	0	0	0	0	0		0			0			0		1	1	0	Social network group intervention: "Participants received proactive communications from three established members of BecomeAnEX ('Integrators') who were longstanding, very active members of the community. Selection and recruitment of these Integrators has been described elsewhere.36 The overarching goal of these communications was to facilitate the integration of new members into the BecomeAnEX o…	0		0		0		1	1	1
Swan	2012	Behavioral counseling and varenicline treatment for smoking cessation	143	1202	1	1	Substance use, tobacco	varenicline	"Smokers were eligible if they: were aged ≥18 years; smoked at least 10 cigarettes per day over the past year and 5 cigarettes per day within the past week; had dependable telephone and Internet access and comfort using the Internet; were eligible for smoking-cessation services under current health plan coverage, and were medically appropriate for varenicline use."	0	0	0	0	0	0	0	0	0	0	0	0	0	0	0	0	0	0		1	web site	"The web-based intervention contained interactive tools modified from those used in the PTC intervention. Tailored content was based on where the participant was in the quit process. Key features included a... progress tracker ... During the PTC-web proactive calls, the treatment counselor encouraged participants to use the website for additional information and social support and to track the nu…	0			0		1	1	0	"Key features included ... a tool to email to friends and family for support, and active discussion forums to interact with other members"	0		1	"Key features included a … progress tracker ..."	0		1	?	?
D'Souza	2002	Improving treatment adherence and longitudinal outcomes in patients with a serious mental illness by using telemedicine.	144	51	1	1	Bipolar disorder	Unspecified / unclear	"Participants were 51 rural inpatients admitted to a tertiary psychiatric centre. .. The Structured Clinical Instrument for DSM-IV Axis 1 diagnoses (SCID) classified 16 patients as having bipolar affective disorder (manic phase) and eight patients as having bipolar affective disorder (depressed phase)."	0	0	0	0	0	0	0	0	0	0	0	0	0	0	0	0	0	0		0			0			0		1	0	0	"There are several areas that are dealt with in the programme. It involves getting acquainted with the patient and other significant people and describing the symptoms and episodes. Education in psycho-pharmacotherapy is given and psycho- therapeutic approaches are applied, including coping enhancement and cognitive behavioural approaches to dealing with stress and symptoms. Education on signals …	0		0		0		0	1	1
Piette	2013	Depression self-management assistance using automated telephonic assessments and social support	145	387	1	2	Depression	antidepressant	" Eligible patients had to have 2 primary care visits in the previous 2 years and 1 in the previous 13 months, and either an active depression diagnosis or an antidepressant prescription plus billing diagnosis of depression. Patients with schizophrenia, psychosis, delusional disorder, bipolar disorder, or dementia were excluded. "	1	1	0	0	0	0	0	0	0	0	0	0	0	0	0	0	0	0	"Medication adherence was assessed using a standard item: "How often during the past week did you take your depression medication exactly as prescribed?""	1	IVR	"Additional questions asked about days in bed due to mental health symptoms and perceived general health. Calls used tree-structured algorithms to present recorded queries and information, and lasted between 5 and 20 minutes"	0			0		1	0	0	Patients could participate with a family member or friend (ie, an informal caregiver) and completed the Norbeck Social Support Questionnaire to identify the best candidate. Eligible caregivers needed to be at least 18 years old, to report no history of psychosis or cognitive impairment, and to agree to participate. Caregivers automatically received structured e-mails based on information reported…	0		0		1	"Patients could participate with a family member or friend (ie, an informal caregiver) and completed the Norbeck Social Support Questionnaire to identify the best candidate. Eligible caregivers needed to be at least 18 years old, to report no history of psychosis or cognitive impairment, and to agree to participate. Caregivers automatically received structured e-mails based on information reporte…	0	0	0
Pfeiffer	2017	Pilot study of enhanced social support with automated telephone monitoring after psychiatric hospitalization for depression.	146	48	1	2	Depression	antidepressant	"To be included in the study, participants had to: (1) be a psychiatric inpatient at the VA Ann Arbor Healthcare System between June 2013 and August 2014, (2) have an inpatient diagnosis of depression (i.e., major depressive disorder, depression not otherwise specified, or dysthymic disorder), and (3) have a discharge plan to follow-up as an outpatient in the same health system as the inpatient u…	1	1	0	0	0	0	0	0	0	0	0	0	0	0	0	0	0	0	"The [IVR] system obtains ... the extent of adherence to antidepressant treatment, and whether the participants are having side effects or considering discontinuing antidepressant medication treatment."	1	IVR	"The system obtains responses to the Patient Health Questionnaire (PHQ-9) from participants, the extent of adherence to antidepressant treatment, and whether the participants are having side effects or considering discontinuing antidepressant medication treatment. The phone system addresses indications of suicidal ideation as reported via the PHQ-9 self-harm item by inquiring about the presence o…	0			0		1	0	0	"The patient participant was asked to speak with either the peer support specialist or family member/friend on a weekly basis for the 6 month duration of the study, though the frequency could decrease over time based on the participant's clinical status and preferences. ... For instance, if the participant reporting worsening depressive symptoms, the phone system would suggest that the family mem…	0		0		1	"If the participant chose to work with a family member/ friend, the family member/friend received a structured e-mail report following each completed patient automated assessment that included information about the patient's status along with tips on how to support the participant based on their phone system responses. ... During the IVR call, participants wiht a suicide plan or intent are offere…	0	0	0
Meglic	2012	Feasibility of an eHealth service to support collaborative depression care: results of a pilot study	147	46	1	1	Depression	antidepressant	"Inclusion criteria were: a diagnosis of depression (ICD10 group F32) or mixed anxiety and depression disorder (ICD10 code F41.2) for the first time or after a remission of at least 6 months; introduction of antidepressant treatment in the last 10 days; regular use of Internet and mobile phone; 14 or more points on Beck Depression Inventory-II (BDI-II) questionnaire"	0	0	0	0	0	0	0	0	0	0	0	0	0	0	0	0	0	0	no monitoring throughout study	1	web site	"Patients were actively engaged by submitting self-reporting questionnaires on symptoms and drug therapy side effects at least once per week in the acute phase (lasting from week 0 to week 9 after the start of therapy) and at least once per month in the continuation phase (lasting from week 10 to week 23)."	0			0		0	1	0	"… a forum as well as questions and answers"	1	"Generic functionalities available to all users (patients, care managers, and care providers) included ... an internal messaging system (a system of mailboxes) …"	1	" An individual patient record · included submitted questionnaires and reports of patient-professional interaction by care managers and physicians sorted by time · internal to the ICT system · by clicking on a particular entry, the entry would expand to show all stored information"	1	"Submitted questionnaires provided real-time evaluation data for the ICT system and care managers. ... creating questionnaire-related tasks for care managers (ie, to call a patient who had discontinued treatment)."	1	1	1
Castle	2012	Antidepressant Medication Adherence via Interactive Voice Response Telephone Calls	148	39020	1	2	Depression	antidepressant	"Members eligible for the IVR phone calls were those who had bee newly given an antidepressant medication from November 2008 to November 2009."	0	0	0	0	0	0	0	0	0	0	0	0	0	0	0	0	0	0		0			0			0		0	0	0		1	"In addition, the call provided an opportunity for the member to be transferred to the [depression management program] at the beginning of the call to speak to a case manager versus listening to the entire call"	0		0		1	0	1
Cook	2008	Effects of telephone counseling on antipsychotic adherence and emergency department utilization	149	51	1	2	Schizophrenia spectrum disorder	antipsychotic	"Persons with [serious persistent mental illness] were identified from the membership of a voluntary, managed Medicaid health plan in a midwestern state during the first 6 months of 2006. Members were included if they (1) received a SGA prescription in the past 30 days, (2) were at least 18 years old, and (3) had current health plan eligibility. Members were excluded if they had a recorded diagno…	0	0	0	0	0	0	0	0	0	0	0	0	0	0	0	0	0	0		0			0			0		0	0	0		0		0		0		1	1	0
Yakirevitch	2010	Special Informative Internet Site For Schizophrenic Patients: Its feasibility and contribution to pharmacotherapy	150	28	1	1	Schizophrenia spectrum disorder	antipsychotic	"Patients diagnosed as suffering from schizophrenia and being hospitalized more than once."	0	0	0	0	0	0	0	0	0	0	0	0	0	0	0	0	0	0		0			0			0		0	0	0		0		0		0		1	1	1
Atherton-Naji	2001	Improving adherence to antidepressant drug treatment in primary care: A feasibility study for a randomized controlled trial of education intervention	151	46	1	1	Depression	antidepressant	"All patients aged over 16 years registered at five large general practices … who were prescribed antidepressants during a 12-month period were eligible for inclusion. … antidepressant prescribed for patients' depression (i.e. not for other conditions)."	0	0	0	0	0	0	0	0	0	0	0	0	0	0	0	0	0	0		0			0			0		0	0	0		0		0		0		1	1	1
Rickles	2005	Pharmacist telemonitoring of antidepressant use: Effects on pharmacist-patient collaboration	152	63	1	1	Depression	antidepressant	"Patients were eligible if they had no antidepressant use in the past 4 months, were 18 years or older, were willing to pick up their antidepressant from a study pharmacy during the next 4 months, had no hearing impairment, and planned to be in the local area ..."	1	1	0	0	0	0	0	0	0	0	0	0	0	0	0	0	0	0	"The number of missed doses was calculated by multiplying the number of prescribed doses per day times the number of days late between refills for the first 3-month period and second 3-month period. Results were multipled by 100 to yield the percentage ... we compared pharmacy records with prescription insurance claims for 49 of 63 patients for whom claims data were avillable ... [they] were fair…	1	phone call with pharmacist	"Pharmacist calls patient to ... establish rapport, verify regimen understanding and adherence, identify knowledge, beliefs, and goals about antidepressant use ..."	0			0		0	0	0		0		0		0		1	0	1
Perahia	2008	A randomized, controlled trial of duloxetine alone vs. duloxetine plus a telephone intervention in the treatment of depression	153	962	1	1	Depression	duloxetine	"Male and female outpatients of at least 18 years of age who, in the opinion of the investigator, met criteria for MDD as defined by the Diagnostic and Statistical Manual of Mental Disorders, 4th edition (DSM-IV), were recruited from 88 study centers in 11 European countries. Patients were required to have a HAMD17 total score of ≥ 15 at baseline and access to a telephone. Exclusion criteria incl…	0	0	0	0	0	0	0	0	0	0	0	0	0	0	0	0	0	0		1	phone call	"The initial telephone call was expected to last around 30 minutes, and included review of symptoms and discussion about MDD (diagnosis, causes, consequences and treatments) and the patients' emotional and rational responses to treatment. The 2 subsequent calls reviewed progress and experiences on treatment, and followed up on issues or themes arising from the initial call(s). "	0			0		0	0	0		0		0		0		1	1	1
Fortney	2015	Telemedicine-based collaborative care for posttraumatic stress disorder: a randomized clinical trial	154	265	1	1	PTSD	all PTSD medications	"Exclusion criteria consisted of receiving specialty PTSD treatment at a VAMC; a diagnosis of schizophrenia, bipolar disorder, substance dependence, or hearing impairment; having no telephone; having a life-threatening illness; and lacking capacity to consent. The inclusion criterion consisted of meeting diagnostic criteria for current PTSD"	1	1	0	0	0	0	0	0	0	0	0	0	0	0	0	0	0	0	"To assess adherence to the medication regimen, medications prescribed for PTSD were identified in the electronic health record before conducting the follow-up interview, and participants were asked about their use of each prescribed medication by name. Patients were classified as being adherent to each medication regimen if they reported taking it at least 80% of days in the last month. Patients…	1	telephone	"The off-site telephone nurse care managers conducted care management activities supported by a web-based decision support system (https://www.netdss.net/). ... Care manager activities included (1) PTSD symptom monitoring (using the civilian version of the Posttraumatic Stress Disorder Checklist) ... (4) scheduling and monitoring self-management goals; (5) monitoring and promotion of adherence to…	0			0		0	0	0		0		0		0		1	0	0
Ruetsch	2012	The effect of telephonic patient support on treatment for opioid dependence: outcomes at one year follow-up	155	1426	1	1	Substance use, opioids	buprenorphine	"Patients were eligible for inclusion if they (a) started B-MAT within a 14-day window around the date of enrollment (3 days prior and 10 days after); (b) were naive to B-MAT for at least 6 months; (c) had never been in a B-MAT compliance program; (d) had no signs of organic brain disorder; and (e) were not pregnant."	0	0	0	0	0	0	0	0	0	0	0	0	0	0	0	0	0	0		1	phone call	"Care coaches recorded the goals, strengths, and challenges that a patient verbalized to have continuity with the patient from call to call. ... if a participant voiced concerns about treatment, response to B-MAT, or other B-MAT-related clinical issues, the coaches helped the participants' problem-solve possible resolutions "	0			0		0	0	0		0		0		0		1	1	1
Gong	2016	A pragmatic randomized trial comparing telephone-based enhanced pharmacy care and usual care to support smoking cessation	156	1017	1	1	Substance use, tobacco	varenicline, bupropion, or NRT	"Express Scripts members aged 21 years or older who were cigarette smokers and who had filled a new prescription for either varenicline (Chantix), bupropion HCL (Zyban), or nicotine replacement therapy (NRT, including transdermal patch, gum, inhalers, or nasal spray) within 5 days before study enrollment. ... Subjects were excluded who had received any prescription smoking cessation medications a…	0	0	0	0	0	0	0	0	0	0	0	0	0	0	0	0	0	0		0			0			0		0	0	0		0		0		0		1	1	1
Fortney	2007	A randomized trial of telemedicine-based collaborative care for depression	157	395	1	1	Depression	antidepressant	"We sought to enroll all patients with depression that PCPs would be comfortable treating, and excluded those with serious mental illness (Fig. 1). Administrative data were used to identify 24,882 patients due for annual depression screening, and 73.6% (n=18,306) were successfully screened by phone using the Patient Health Questionnaire depression scale (PHQ9).28 6.9% of these patients screened p…	1	1	0	0	0	0	0	0	0	0	0	0	0	0	0	0	0	0	"Follow-up encounters to monitor symptoms, medication adherence, and side-effects were scheduled every 2 weeks during acute treatment and every 4 weeks during watchful waiting or continuation treatment. Non-adherent patients or those experiencing severe side effects were administered semistructured scripts.3 "	1	telephone	"Follow-up encounters to monitor symptoms, medication adherence, and side-effects were scheduled every 2 weeks during acute treatment and every 4 weeks during watchful waiting or continuation treatment."	0			0		0	0	0		0		0		0		1	0	0
Ruskin	2004	Treatment outcomes in depression: comparison of remote treatment through telepsychiatry to in-person treatment.	158	119	1	1	Depression	antidepressant	"Patients met the inclusion criteria if they scored 16 or higher on the Hamilton depression scale and met the DSM-IV (SCID) criteria for one of the following five diagnoses: major depressive disorder, dysthymic disorder, adjustment disorder with depressed mood, mood disorder due to a general medical condition, or depressive disorder not otherwise specified. Patients were excluded if they met the …	0	0	0	0	0	0	0	0	0	0	0	0	0	0	0	0	0	0		0			0			0		0	0	0		0		0		0		0	0	0
Hungerbuehler	2016	Home-Based Psychiatric Outpatient Care Through Videoconferencing for Depression: A Randomized Controlled Follow-Up Trial.	159	107	1	1	Depression	antidepressant	"On the basis of at least 2 in-person screening consultations, a diagnosis of depression was established with the Mini International Neuropsychiatric Interview [11], medication treatment was initiated, and the degree of depression was established using the Hamilton Depression Rating Scale (HDRS) (Table 1) [12]. Those with a total score less than 17 on the HDRS were considered mildly depressed and…	0	0	0	0	0	0	0	0	0	0	0	0	0	0	0	0	0	0		0			0			0		0	0	0		0		0		0		0	0	0
Grady	2005	A retrospective evaluation of telemental healthcare services for remote military populations	160	81	1	2	Any psychiatric disorder	all psychiatric medications	"Subjects were active duty and retired per- sonnel and their adult family members who sought mental health services between April 1, 1999, and March 31, 2000 at the Naval Air Station, Patuxent River and Carlisle Barracks, Carlisle, PA."	1	1	0	0	0	0	0	0	0	0	0	0	0	0	0	0	0	0	Unclear - likely by self-report during normal care visits	0			0			0		0	0	0		0		0		0		0	0	0
Farabee	2016	An experimental comparison of telepsychiatry and conventional psychiatry for parolees	161	71	1	1	Any psychiatric disorder	Unspecified	"Participants were parolees (N=104) residing in the state of California who were referred to outpatient psychiatric care for the duration of their parole supervision."	0	0	0	0	0	0	0	0	0	0	0	0	0	0	0	0	0	0		0			0			0		0	0	0		0		0		0		0	0	0
Beebe	2017	Effect of a telephone intervention on measures of psychiatric and nonpsychiatric medication adherence in outpatients with schizophrenia spectrum disorders.	162	119	1	1	Schizophrenia spectrum disorder	All medications ('psychiatric' and 'nonpsychiatric' analyzed separately)	" (a) a chart diagnosis of schizophrenia or schizoaffective disorder, any subtype, according to the criteria established in the Diagnostic and Statistical Manual of Mental Disorders (American Psychiatric Association, 2000); (b) not hospitalized for psychiatric illness within the past 6 months, and (c) English speaking. Exclusion criteria were a chart diagnosis of coexisting mental retardation, ne…	1	1	0	0	0	0	0	0	0	0	0	0	0	0	0	0	0	0	see Beebe 2014	1	telephone	see Beebe 2014	0			0		0	0	0		0		0		0		0	0	0
[truncated: 19 more columns]
